# Supplementary material for: Differentially expressed microRNAs targeting genes in key pathways in keratoconus
Source: Front Genet. 2024 Feb 26;15:1301676. doi: 10.3389/fgene.2024.1301676 (PMC10925626; doi:10.3389/fgene.2024.1301676)
Supplement: Supplementary file 1 [file Table2.XLSX]

## Sheet: Arkusz1
Supplementary Table S2. List of genes interacting with analyzed miRNAs based on data from miRDB. In total 10 pre-miRNAs/15 mature miRNAs proceeded 5' and 3' are presented.
Target Score	miRNA name	Gene symbol	Gene description
94	hsa-miR-184	SETD9	SET domain containing 9
92	hsa-miR-184	NUS1	NUS1, dehydrodolichyl diphosphate synthase subunit
90	hsa-miR-184	CES2	carboxylesterase 2
100	hsa-miR-548i	FAM135A	family with sequence similarity 135 member A
100	hsa-miR-548i	NFAT5	nuclear factor of activated T cells 5
100	hsa-miR-548i	RORA	RAR related orphan receptor A
99	hsa-miR-548i	FIGN	fidgetin, microtubule severing factor
99	hsa-miR-548i	ACAT2	acetyl-CoA acetyltransferase 2
99	hsa-miR-548i	ZDHHC21	zinc finger DHHC-type containing 21
99	hsa-miR-548i	STXBP5	syntaxin binding protein 5
99	hsa-miR-548i	IGF2BP3	insulin like growth factor 2 mRNA binding protein 3
99	hsa-miR-548i	NEGR1	neuronal growth regulator 1
99	hsa-miR-548i	CCNY	cyclin Y
99	hsa-miR-548i	DENND1B	DENN domain containing 1B
99	hsa-miR-548i	PREX2	phosphatidylinositol-3,4,5-trisphosphate dependent Rac exchange factor 2
99	hsa-miR-548i	MINDY2	MINDY lysine 48 deubiquitinase 2
99	hsa-miR-548i	MEX3D	mex-3 RNA binding family member D
99	hsa-miR-548i	SACS	sacsin molecular chaperone
99	hsa-miR-548i	EPHA3	EPH receptor A3
99	hsa-miR-548i	ADAM22	ADAM metallopeptidase domain 22
98	hsa-miR-548i	TTC13	tetratricopeptide repeat domain 13
98	hsa-miR-548i	REV3L	REV3 like, DNA directed polymerase zeta catalytic subunit
98	hsa-miR-548i	CNTN1	contactin 1
98	hsa-miR-548i	ELMSAN1	ELM2 and Myb/SANT domain containing 1
98	hsa-miR-548i	FLRT3	fibronectin leucine rich transmembrane protein 3
98	hsa-miR-548i	RMND5A	required for meiotic nuclear division 5 homolog A
98	hsa-miR-548i	PRKAA1	protein kinase AMP-activated catalytic subunit alpha 1
98	hsa-miR-548i	BTF3L4	basic transcription factor 3 like 4
98	hsa-miR-548i	MAST3	microtubule associated serine/threonine kinase 3
98	hsa-miR-548i	LRRTM3	leucine rich repeat transmembrane neuronal 3
98	hsa-miR-548i	CDK6	cyclin dependent kinase 6
98	hsa-miR-548i	RNF138	ring finger protein 138
98	hsa-miR-548i	SRP9	signal recognition particle 9
98	hsa-miR-548i	RALA	RAS like proto-oncogene A
98	hsa-miR-548i	AIDA	axin interactor, dorsalization associated
98	hsa-miR-548i	BMT2	base methyltransferase of 25S rRNA 2 homolog
98	hsa-miR-548i	UBE2A	ubiquitin conjugating enzyme E2 A
98	hsa-miR-548i	C5orf24	chromosome 5 open reading frame 24
98	hsa-miR-548i	ZNF680	zinc finger protein 680
98	hsa-miR-548i	GULP1	GULP PTB domain containing engulfment adaptor 1
97	hsa-miR-548i	DNAJB14	DnaJ heat shock protein family (Hsp40) member B14
97	hsa-miR-548i	S1PR1	sphingosine-1-phosphate receptor 1
97	hsa-miR-548i	STYX	serine/threonine/tyrosine interacting protein
97	hsa-miR-548i	SCML2	Scm polycomb group protein like 2
97	hsa-miR-548i	IKZF2	IKAROS family zinc finger 2
97	hsa-miR-548i	TMEM135	transmembrane protein 135
97	hsa-miR-548i	B3GALT5	beta-1,3-galactosyltransferase 5
97	hsa-miR-548i	WDR26	WD repeat domain 26
97	hsa-miR-548i	ADAMTS1	ADAM metallopeptidase with thrombospondin type 1 motif 1
97	hsa-miR-548i	ADGRB3	adhesion G protein-coupled receptor B3
97	hsa-miR-548i	PRRC1	proline rich coiled-coil 1
97	hsa-miR-548i	ZEB2	zinc finger E-box binding homeobox 2
97	hsa-miR-548i	MTA1	metastasis associated 1
97	hsa-miR-548i	RC3H1	ring finger and CCCH-type domains 1
97	hsa-miR-548i	ZNF608	zinc finger protein 608
97	hsa-miR-548i	C6orf120	chromosome 6 open reading frame 120
96	hsa-miR-548i	DEFA6	defensin alpha 6
96	hsa-miR-548i	SAMD8	sterile alpha motif domain containing 8
96	hsa-miR-548i	ZBTB11	zinc finger and BTB domain containing 11
96	hsa-miR-548i	ACTN4	actinin alpha 4
96	hsa-miR-548i	SCAMP1	secretory carrier membrane protein 1
96	hsa-miR-548i	GPATCH11	G-patch domain containing 11
96	hsa-miR-548i	AFDN	afadin, adherens junction formation factor
96	hsa-miR-548i	GPR85	G protein-coupled receptor 85
96	hsa-miR-548i	EDIL3	EGF like repeats and discoidin domains 3
96	hsa-miR-548i	ZBTB44	zinc finger and BTB domain containing 44
96	hsa-miR-548i	PPP1R9A	protein phosphatase 1 regulatory subunit 9A
96	hsa-miR-548i	SNX16	sorting nexin 16
96	hsa-miR-548i	SLC30A5	solute carrier family 30 member 5
96	hsa-miR-548i	CAPN2	calpain 2
96	hsa-miR-548i	FEM1C	fem-1 homolog C
96	hsa-miR-548i	NUP50	nucleoporin 50
96	hsa-miR-548i	GOPC	golgi associated PDZ and coiled-coil motif containing
96	hsa-miR-548i	CEP120	centrosomal protein 120
96	hsa-miR-548i	FBXL3	F-box and leucine rich repeat protein 3
95	hsa-miR-548i	ANKRD22	ankyrin repeat domain 22
95	hsa-miR-548i	MYCN	MYCN proto-oncogene, bHLH transcription factor
95	hsa-miR-548i	CCSER1	coiled-coil serine rich protein 1
95	hsa-miR-548i	SOX5	SRY-box 5
95	hsa-miR-548i	FZD7	frizzled class receptor 7
95	hsa-miR-548i	TCF12	transcription factor 12
95	hsa-miR-548i	NFKB1	nuclear factor kappa B subunit 1
95	hsa-miR-548i	PPARG	peroxisome proliferator activated receptor gamma
95	hsa-miR-548i	KLF10	Kruppel like factor 10
95	hsa-miR-548i	ARL6IP6	ADP ribosylation factor like GTPase 6 interacting protein 6
95	hsa-miR-548i	CTNNA3	catenin alpha 3
95	hsa-miR-548i	GPALPP1	GPALPP motifs containing 1
95	hsa-miR-548i	SIX4	SIX homeobox 4
95	hsa-miR-548i	HECA	hdc homolog, cell cycle regulator
95	hsa-miR-548i	NRG4	neuregulin 4
95	hsa-miR-548i	TMED7	transmembrane p24 trafficking protein 7
95	hsa-miR-548i	LATS1	large tumor suppressor kinase 1
95	hsa-miR-548i	TRIM2	tripartite motif containing 2
95	hsa-miR-548i	MAML1	mastermind like transcriptional coactivator 1
95	hsa-miR-548i	CCNB1	cyclin B1
95	hsa-miR-548i	MAGT1	magnesium transporter 1
95	hsa-miR-548i	PTPRG	protein tyrosine phosphatase, receptor type G
95	hsa-miR-548i	UNC80	unc-80 homolog, NALCN channel complex subunit
95	hsa-miR-548i	PLEKHG1	pleckstrin homology and RhoGEF domain containing G1
95	hsa-miR-548i	SPATA6L	spermatogenesis associated 6 like
94	hsa-miR-548i	CACUL1	CDK2 associated cullin domain 1
94	hsa-miR-548i	NDC1	NDC1 transmembrane nucleoporin
94	hsa-miR-548i	CBX3	chromobox 3
94	hsa-miR-548i	BBS10	Bardet-Biedl syndrome 10
94	hsa-miR-548i	MBNL2	muscleblind like splicing regulator 2
94	hsa-miR-548i	TMTC1	transmembrane and tetratricopeptide repeat containing 1
94	hsa-miR-548i	SLU7	SLU7 homolog, splicing factor
94	hsa-miR-548i	SRSF3	serine and arginine rich splicing factor 3
94	hsa-miR-548i	UGT8	UDP glycosyltransferase 8
94	hsa-miR-548i	PTBP3	polypyrimidine tract binding protein 3
94	hsa-miR-548i	PGRMC2	progesterone receptor membrane component 2
94	hsa-miR-548i	EEA1	early endosome antigen 1
94	hsa-miR-548i	MIGA1	mitoguardin 1
94	hsa-miR-548i	URI1	URI1, prefoldin like chaperone
94	hsa-miR-548i	THSD7A	thrombospondin type 1 domain containing 7A
94	hsa-miR-548i	GCC2	GRIP and coiled-coil domain containing 2
94	hsa-miR-548i	RNF149	ring finger protein 149
94	hsa-miR-548i	C11orf87	chromosome 11 open reading frame 87
94	hsa-miR-548i	TBCA	tubulin folding cofactor A
94	hsa-miR-548i	RAB8B	RAB8B, member RAS oncogene family
94	hsa-miR-548i	SETD2	SET domain containing 2, histone lysine methyltransferase
94	hsa-miR-548i	MBIP	MAP3K12 binding inhibitory protein 1
94	hsa-miR-548i	RGS7BP	regulator of G protein signaling 7 binding protein
94	hsa-miR-548i	FAM199X	family with sequence similarity 199, X-linked
94	hsa-miR-548i	NOTUM	notum, palmitoleoyl-protein carboxylesterase
93	hsa-miR-548i	METTL6	methyltransferase like 6
93	hsa-miR-548i	METTL8	methyltransferase like 8
93	hsa-miR-548i	TRUB1	TruB pseudouridine synthase family member 1
93	hsa-miR-548i	ELL2	elongation factor for RNA polymerase II 2
93	hsa-miR-548i	PRELID2	PRELI domain containing 2
93	hsa-miR-548i	MFSD8	major facilitator superfamily domain containing 8
93	hsa-miR-548i	LMX1A	LIM homeobox transcription factor 1 alpha
93	hsa-miR-548i	ME1	malic enzyme 1
93	hsa-miR-548i	SCN8A	sodium voltage-gated channel alpha subunit 8
93	hsa-miR-548i	ANKRD26	ankyrin repeat domain 26
93	hsa-miR-548i	SLC24A3	solute carrier family 24 member 3
93	hsa-miR-548i	MARCH6	membrane associated ring-CH-type finger 6
93	hsa-miR-548i	EVI2A	ecotropic viral integration site 2A
93	hsa-miR-548i	MEIS2	Meis homeobox 2
93	hsa-miR-548i	KLF7	Kruppel like factor 7
93	hsa-miR-548i	AGTR1	angiotensin II receptor type 1
93	hsa-miR-548i	NUMB	NUMB, endocytic adaptor protein
93	hsa-miR-548i	GPD2	glycerol-3-phosphate dehydrogenase 2
93	hsa-miR-548i	PRKAA2	protein kinase AMP-activated catalytic subunit alpha 2
93	hsa-miR-548i	RFC3	replication factor C subunit 3
93	hsa-miR-548i	ZRANB2	zinc finger RANBP2-type containing 2
93	hsa-miR-548i	GSE1	Gse1 coiled-coil protein
93	hsa-miR-548i	ITGAV	integrin subunit alpha V
93	hsa-miR-548i	RHOQ	ras homolog family member Q
93	hsa-miR-548i	ODAPH	odontogenesis associated phosphoprotein
93	hsa-miR-548i	SLCO5A1	solute carrier organic anion transporter family member 5A1
93	hsa-miR-548i	GTF3C3	general transcription factor IIIC subunit 3
92	hsa-miR-548i	NCKAP1	NCK associated protein 1
92	hsa-miR-548i	SLC4A7	solute carrier family 4 member 7
92	hsa-miR-548i	MBNL3	muscleblind like splicing regulator 3
92	hsa-miR-548i	BOD1L1	biorientation of chromosomes in cell division 1 like 1
92	hsa-miR-548i	NTF3	neurotrophin 3
92	hsa-miR-548i	C3orf38	chromosome 3 open reading frame 38
92	hsa-miR-548i	ARL13B	ADP ribosylation factor like GTPase 13B
92	hsa-miR-548i	TMEM65	transmembrane protein 65
92	hsa-miR-548i	FMNL2	formin like 2
92	hsa-miR-548i	LRRC7	leucine rich repeat containing 7
92	hsa-miR-548i	CACNA2D3	calcium voltage-gated channel auxiliary subunit alpha2delta 3
92	hsa-miR-548i	C18orf25	chromosome 18 open reading frame 25
92	hsa-miR-548i	ZNF326	zinc finger protein 326
92	hsa-miR-548i	ZNF792	zinc finger protein 792
92	hsa-miR-548i	CLCN4	chloride voltage-gated channel 4
91	hsa-miR-548i	PITX2	paired like homeodomain 2
91	hsa-miR-548i	KIAA1841	KIAA1841
91	hsa-miR-548i	CAMLG	calcium modulating ligand
91	hsa-miR-548i	SH3D19	SH3 domain containing 19
91	hsa-miR-548i	ETF1	eukaryotic translation termination factor 1
91	hsa-miR-548i	SKIDA1	SKI/DACH domain containing 1
91	hsa-miR-548i	MGARP	mitochondria localized glutamic acid rich protein
91	hsa-miR-548i	TMTC3	transmembrane and tetratricopeptide repeat containing 3
91	hsa-miR-548i	SCN3A	sodium voltage-gated channel alpha subunit 3
91	hsa-miR-548i	DNAJB4	DnaJ heat shock protein family (Hsp40) member B4
91	hsa-miR-548i	EPB41L5	erythrocyte membrane protein band 4.1 like 5
91	hsa-miR-548i	LCOR	ligand dependent nuclear receptor corepressor
91	hsa-miR-548i	ZNF148	zinc finger protein 148
91	hsa-miR-548i	SECISBP2L	SECIS binding protein 2 like
91	hsa-miR-548i	CLVS2	clavesin 2
91	hsa-miR-548i	MIER3	MIER family member 3
90	hsa-miR-548i	CCDC117	coiled-coil domain containing 117
90	hsa-miR-548i	CBWD6	COBW domain containing 6
90	hsa-miR-548i	COMMD3-BMI1	COMMD3-BMI1 readthrough
90	hsa-miR-548i	ITGB6	integrin subunit beta 6
90	hsa-miR-548i	ZNF492	zinc finger protein 492
90	hsa-miR-548i	CSGALNACT2	chondroitin sulfate N-acetylgalactosaminyltransferase 2
90	hsa-miR-548i	CBWD1	COBW domain containing 1
90	hsa-miR-548i	PTPRR	protein tyrosine phosphatase, receptor type R
90	hsa-miR-548i	RAP2A	RAP2A, member of RAS oncogene family
90	hsa-miR-548i	CBWD5	COBW domain containing 5
90	hsa-miR-548i	APPBP2	amyloid beta precursor protein binding protein 2
90	hsa-miR-548i	CBWD2	COBW domain containing 2
90	hsa-miR-548i	LACTB	lactamase beta
90	hsa-miR-548i	SEC24A	SEC24 homolog A, COPII coat complex component
90	hsa-miR-548i	SMAD5	SMAD family member 5
90	hsa-miR-548i	MMUT	methylmalonyl-CoA mutase
90	hsa-miR-548i	DHRS1	dehydrogenase/reductase 1
90	hsa-miR-548i	C21orf91	chromosome 21 open reading frame 91
90	hsa-miR-548i	ARID2	AT-rich interaction domain 2
90	hsa-miR-548i	ANKRD10	ankyrin repeat domain 10
90	hsa-miR-548i	WDR47	WD repeat domain 47
90	hsa-miR-548i	CBWD3	COBW domain containing 3
90	hsa-miR-548i	NUP54	nucleoporin 54
90	hsa-miR-548i	PCDH11X	protocadherin 11 X-linked
90	hsa-miR-548i	MCF2L2	MCF.2 cell line derived transforming sequence-like 2
90	hsa-miR-548i	TRAM1	translocation associated membrane protein 1
90	hsa-miR-548i	PAQR9	progestin and adipoQ receptor family member 9
90	hsa-miR-548i	NOTCH2	notch 2
90	hsa-miR-548i	MMP16	matrix metallopeptidase 16
90	hsa-miR-548i	GABPA	GA binding protein transcription factor subunit alpha
90	hsa-miR-548i	BEND7	BEN domain containing 7
90	hsa-miR-548i	PSMC2	proteasome 26S subunit, ATPase 2
90	hsa-miR-548i	UGDH	UDP-glucose 6-dehydrogenase
100	hsa-miR-200a-5p	BTBD1	BTB domain containing 1
99	hsa-miR-200a-5p	SP3	Sp3 transcription factor
99	hsa-miR-200a-5p	ZC3H12C	zinc finger CCCH-type containing 12C
98	hsa-miR-200a-5p	SHPRH	SNF2 histone linker PHD RING helicase
98	hsa-miR-200a-5p	ATAD2	ATPase family, AAA domain containing 2
97	hsa-miR-200a-5p	ZNF99	zinc finger protein 99
97	hsa-miR-200a-5p	RAB1A	RAB1A, member RAS oncogene family
97	hsa-miR-200a-5p	IL1RAP	interleukin 1 receptor accessory protein
97	hsa-miR-200a-5p	COPS8	COP9 signalosome subunit 8
96	hsa-miR-200a-5p	UBR3	ubiquitin protein ligase E3 component n-recognin 3
96	hsa-miR-200a-5p	TIAM2	T cell lymphoma invasion and metastasis 2
96	hsa-miR-200a-5p	PLPP3	phospholipid phosphatase 3
95	hsa-miR-200a-5p	TMEM39A	transmembrane protein 39A
95	hsa-miR-200a-5p	SCOC	short coiled-coil protein
95	hsa-miR-200a-5p	SGK1	serum/glucocorticoid regulated kinase 1
94	hsa-miR-200a-5p	ZNF440	zinc finger protein 440
94	hsa-miR-200a-5p	EIF4ENIF1	eukaryotic translation initiation factor 4E nuclear import factor 1
94	hsa-miR-200a-5p	ALX4	ALX homeobox 4
94	hsa-miR-200a-5p	COL4A1	collagen type IV alpha 1 chain
94	hsa-miR-200a-5p	NDFIP2	Nedd4 family interacting protein 2
94	hsa-miR-200a-5p	ZNF367	zinc finger protein 367
94	hsa-miR-200a-5p	BEST3	bestrophin 3
94	hsa-miR-200a-5p	NSG2	neuronal vesicle trafficking associated 2
93	hsa-miR-200a-5p	CRLF3	cytokine receptor like factor 3
93	hsa-miR-200a-5p	ZNF763	zinc finger protein 763
93	hsa-miR-200a-5p	USP53	ubiquitin specific peptidase 53
93	hsa-miR-200a-5p	IFT52	intraflagellar transport 52
93	hsa-miR-200a-5p	ATG10	autophagy related 10
92	hsa-miR-200a-5p	INSIG2	insulin induced gene 2
92	hsa-miR-200a-5p	TXNRD3	thioredoxin reductase 3
92	hsa-miR-200a-5p	FOXC1	forkhead box C1
92	hsa-miR-200a-5p	TASOR2	transcription activation suppressor family member 2
91	hsa-miR-200a-5p	KIAA1217	KIAA1217
91	hsa-miR-200a-5p	ZNF493	zinc finger protein 493
91	hsa-miR-200a-5p	ZNF396	zinc finger protein 396
91	hsa-miR-200a-5p	PPRC1	peroxisome proliferator-activated receptor gamma, coactivator-related 1
91	hsa-miR-200a-5p	RANBP3	RAN binding protein 3
91	hsa-miR-200a-5p	ASNSD1	asparagine synthetase domain containing 1
90	hsa-miR-200a-5p	SNX4	sorting nexin 4
90	hsa-miR-200a-5p	GOLGA7B	golgin A7 family member B
90	hsa-miR-200a-5p	ATP6V0A2	ATPase H+ transporting V0 subunit a2
90	hsa-miR-200a-5p	HAUS6	HAUS augmin like complex subunit 6
100	hsa-miR-200a-3p	QSER1	glutamine and serine rich 1
100	hsa-miR-200a-3p	TMEM170B	transmembrane protein 170B
100	hsa-miR-200a-3p	ZBTB34	zinc finger and BTB domain containing 34
100	hsa-miR-200a-3p	ZEB2	zinc finger E-box binding homeobox 2
100	hsa-miR-200a-3p	ZFR	zinc finger RNA binding protein
100	hsa-miR-200a-3p	TNRC6B	trinucleotide repeat containing 6B
99	hsa-miR-200a-3p	MYH10	myosin heavy chain 10
99	hsa-miR-200a-3p	EPHA7	EPH receptor A7
99	hsa-miR-200a-3p	TCF12	transcription factor 12
99	hsa-miR-200a-3p	ATXN1	ataxin 1
99	hsa-miR-200a-3p	PRKACB	protein kinase cAMP-activated catalytic subunit beta
99	hsa-miR-200a-3p	MBNL3	muscleblind like splicing regulator 3
99	hsa-miR-200a-3p	PPM1E	protein phosphatase, Mg2+/Mn2+ dependent 1E
99	hsa-miR-200a-3p	LHFPL6	LHFPL tetraspan subfamily member 6
99	hsa-miR-200a-3p	DUSP3	dual specificity phosphatase 3
99	hsa-miR-200a-3p	ASTN1	astrotactin 1
99	hsa-miR-200a-3p	WDFY3	WD repeat and FYVE domain containing 3
99	hsa-miR-200a-3p	KLF12	Kruppel like factor 12
99	hsa-miR-200a-3p	RANBP6	RAN binding protein 6
98	hsa-miR-200a-3p	HNRNPF	heterogeneous nuclear ribonucleoprotein F
98	hsa-miR-200a-3p	STXBP5	syntaxin binding protein 5
98	hsa-miR-200a-3p	RSAD2	radical S-adenosyl methionine domain containing 2
98	hsa-miR-200a-3p	MAP2K4	mitogen-activated protein kinase kinase 4
98	hsa-miR-200a-3p	ITGA6	integrin subunit alpha 6
98	hsa-miR-200a-3p	ABHD18	abhydrolase domain containing 18
98	hsa-miR-200a-3p	DEK	DEK proto-oncogene
98	hsa-miR-200a-3p	CDK8	cyclin dependent kinase 8
98	hsa-miR-200a-3p	DCP2	decapping mRNA 2
98	hsa-miR-200a-3p	EDEM1	ER degradation enhancing alpha-mannosidase like protein 1
98	hsa-miR-200a-3p	ST3GAL3	ST3 beta-galactoside alpha-2,3-sialyltransferase 3
98	hsa-miR-200a-3p	ARPC5	actin related protein 2/3 complex subunit 5
98	hsa-miR-200a-3p	MINDY3	MINDY lysine 48 deubiquitinase 3
97	hsa-miR-200a-3p	CREBRF	CREB3 regulatory factor
97	hsa-miR-200a-3p	PRKCE	protein kinase C epsilon
97	hsa-miR-200a-3p	TSC1	TSC complex subunit 1
97	hsa-miR-200a-3p	EVI5L	ecotropic viral integration site 5 like
97	hsa-miR-200a-3p	E2F3	E2F transcription factor 3
97	hsa-miR-200a-3p	DMWD	DM1 locus, WD repeat containing
97	hsa-miR-200a-3p	ELAVL2	ELAV like RNA binding protein 2
97	hsa-miR-200a-3p	SOCS5	suppressor of cytokine signaling 5
97	hsa-miR-200a-3p	FAM168B	family with sequence similarity 168 member B
97	hsa-miR-200a-3p	ZEB1	zinc finger E-box binding homeobox 1
97	hsa-miR-200a-3p	SUPT6H	SPT6 homolog, histone chaperone
97	hsa-miR-200a-3p	FNIP2	folliculin interacting protein 2
97	hsa-miR-200a-3p	DOCK4	dedicator of cytokinesis 4
97	hsa-miR-200a-3p	CCDC6	coiled-coil domain containing 6
97	hsa-miR-200a-3p	ANKRD44	ankyrin repeat domain 44
97	hsa-miR-200a-3p	ATP8A1	ATPase phospholipid transporting 8A1
97	hsa-miR-200a-3p	RARB	retinoic acid receptor beta
97	hsa-miR-200a-3p	MYBL1	MYB proto-oncogene like 1
97	hsa-miR-200a-3p	ATP8A2	ATPase phospholipid transporting 8A2
97	hsa-miR-200a-3p	PCDH9	protocadherin 9
96	hsa-miR-200a-3p	GJC1	gap junction protein gamma 1
96	hsa-miR-200a-3p	HIPK3	homeodomain interacting protein kinase 3
96	hsa-miR-200a-3p	H2AFZ	H2A histone family member Z
96	hsa-miR-200a-3p	ELMOD1	ELMO domain containing 1
96	hsa-miR-200a-3p	WWTR1	WW domain containing transcription regulator 1
96	hsa-miR-200a-3p	IPO5	importin 5
96	hsa-miR-200a-3p	TSHZ3	teashirt zinc finger homeobox 3
96	hsa-miR-200a-3p	ABL2	ABL proto-oncogene 2, non-receptor tyrosine kinase
96	hsa-miR-200a-3p	ZCCHC24	zinc finger CCHC-type containing 24
96	hsa-miR-200a-3p	CDK13	cyclin dependent kinase 13
96	hsa-miR-200a-3p	DSTYK	dual serine/threonine and tyrosine protein kinase
96	hsa-miR-200a-3p	PGRMC2	progesterone receptor membrane component 2
96	hsa-miR-200a-3p	ARHGEF18	Rho/Rac guanine nucleotide exchange factor 18
96	hsa-miR-200a-3p	FAM160B1	family with sequence similarity 160 member B1
96	hsa-miR-200a-3p	TRAM1	translocation associated membrane protein 1
96	hsa-miR-200a-3p	PAFAH1B2	platelet activating factor acetylhydrolase 1b catalytic subunit 2
96	hsa-miR-200a-3p	DLC1	DLC1 Rho GTPase activating protein
96	hsa-miR-200a-3p	BRD3	bromodomain containing 3
96	hsa-miR-200a-3p	NUFIP2	nuclear FMR1 interacting protein 2
95	hsa-miR-200a-3p	TFAP2C	transcription factor AP-2 gamma
95	hsa-miR-200a-3p	ACOT7	acyl-CoA thioesterase 7
95	hsa-miR-200a-3p	HMG20A	high mobility group 20A
95	hsa-miR-200a-3p	WNK1	WNK lysine deficient protein kinase 1
95	hsa-miR-200a-3p	TGFB2	transforming growth factor beta 2
95	hsa-miR-200a-3p	GLS	glutaminase
95	hsa-miR-200a-3p	ZNF284	zinc finger protein 284
95	hsa-miR-200a-3p	CXCL12	C-X-C motif chemokine ligand 12
95	hsa-miR-200a-3p	CHD2	chromodomain helicase DNA binding protein 2
95	hsa-miR-200a-3p	ATXN7	ataxin 7
95	hsa-miR-200a-3p	EXOC5	exocyst complex component 5
95	hsa-miR-200a-3p	SLC35D1	solute carrier family 35 member D1
95	hsa-miR-200a-3p	VRK2	VRK serine/threonine kinase 2
95	hsa-miR-200a-3p	HS2ST1	heparan sulfate 2-O-sulfotransferase 1
95	hsa-miR-200a-3p	GAB1	GRB2 associated binding protein 1
95	hsa-miR-200a-3p	LSAMP	limbic system associated membrane protein
94	hsa-miR-200a-3p	EPHA2	EPH receptor A2
94	hsa-miR-200a-3p	RCOR3	REST corepressor 3
94	hsa-miR-200a-3p	RAB38	RAB38, member RAS oncogene family
94	hsa-miR-200a-3p	RHEB	Ras homolog, mTORC1 binding
94	hsa-miR-200a-3p	IGDCC4	immunoglobulin superfamily DCC subclass member 4
94	hsa-miR-200a-3p	TNS1	tensin 1
94	hsa-miR-200a-3p	IKZF2	IKAROS family zinc finger 2
94	hsa-miR-200a-3p	ZYG11B	zyg-11 family member B, cell cycle regulator
94	hsa-miR-200a-3p	EPN1	epsin 1
94	hsa-miR-200a-3p	MBNL1	muscleblind like splicing regulator 1
94	hsa-miR-200a-3p	PRRG1	proline rich and Gla domain 1
94	hsa-miR-200a-3p	MAP3K20	mitogen-activated protein kinase kinase kinase 20
94	hsa-miR-200a-3p	PHC3	polyhomeotic homolog 3
94	hsa-miR-200a-3p	SOBP	sine oculis binding protein homolog
94	hsa-miR-200a-3p	NBPF8	NBPF member 8
94	hsa-miR-200a-3p	RASSF8	Ras association domain family member 8
94	hsa-miR-200a-3p	JAZF1	JAZF zinc finger 1
94	hsa-miR-200a-3p	PTCH1	patched 1
94	hsa-miR-200a-3p	TCERG1	transcription elongation regulator 1
94	hsa-miR-200a-3p	FAM210A	family with sequence similarity 210 member A
94	hsa-miR-200a-3p	STX2	syntaxin 2
94	hsa-miR-200a-3p	JAG1	jagged 1
94	hsa-miR-200a-3p	ELK3	ELK3, ETS transcription factor
94	hsa-miR-200a-3p	GRB2	growth factor receptor bound protein 2
93	hsa-miR-200a-3p	DR1	down-regulator of transcription 1
93	hsa-miR-200a-3p	ZCCHC3	zinc finger CCHC-type containing 3
93	hsa-miR-200a-3p	PRR11	proline rich 11
93	hsa-miR-200a-3p	NCKAP5	NCK associated protein 5
93	hsa-miR-200a-3p	RAB10	RAB10, member RAS oncogene family
93	hsa-miR-200a-3p	IQCJ-SCHIP1	IQCJ-SCHIP1 readthrough
93	hsa-miR-200a-3p	PAPPA	pappalysin 1
93	hsa-miR-200a-3p	GNA13	G protein subunit alpha 13
93	hsa-miR-200a-3p	MAP7D1	MAP7 domain containing 1
93	hsa-miR-200a-3p	PHLPP2	PH domain and leucine rich repeat protein phosphatase 2
93	hsa-miR-200a-3p	VCAN	versican
93	hsa-miR-200a-3p	MSANTD4	Myb/SANT DNA binding domain containing 4 with coiled-coils
93	hsa-miR-200a-3p	CBL	Cbl proto-oncogene
93	hsa-miR-200a-3p	WDR33	WD repeat domain 33
93	hsa-miR-200a-3p	SCUBE2	signal peptide, CUB domain and EGF like domain containing 2
93	hsa-miR-200a-3p	TRHDE	thyrotropin releasing hormone degrading enzyme
93	hsa-miR-200a-3p	PTPRG	protein tyrosine phosphatase, receptor type G
93	hsa-miR-200a-3p	YWHAG	tyrosine 3-monooxygenase/tryptophan 5-monooxygenase activation protein gamma
93	hsa-miR-200a-3p	PPM1L	protein phosphatase, Mg2+/Mn2+ dependent 1L
93	hsa-miR-200a-3p	GLCCI1	glucocorticoid induced 1
93	hsa-miR-200a-3p	KCTD20	potassium channel tetramerization domain containing 20
93	hsa-miR-200a-3p	ATL1	atlastin GTPase 1
93	hsa-miR-200a-3p	SLC16A7	solute carrier family 16 member 7
93	hsa-miR-200a-3p	MIER3	MIER family member 3
92	hsa-miR-200a-3p	ARFGEF3	ARFGEF family member 3
92	hsa-miR-200a-3p	PPT2	palmitoyl-protein thioesterase 2
92	hsa-miR-200a-3p	RNF145	ring finger protein 145
92	hsa-miR-200a-3p	PITX2	paired like homeodomain 2
92	hsa-miR-200a-3p	SPAG9	sperm associated antigen 9
92	hsa-miR-200a-3p	DNAJC13	DnaJ heat shock protein family (Hsp40) member C13
92	hsa-miR-200a-3p	TMEM135	transmembrane protein 135
92	hsa-miR-200a-3p	NAP1L2	nucleosome assembly protein 1 like 2
92	hsa-miR-200a-3p	SCD5	stearoyl-CoA desaturase 5
92	hsa-miR-200a-3p	RIMS1	regulating synaptic membrane exocytosis 1
92	hsa-miR-200a-3p	C11orf54	chromosome 11 open reading frame 54
92	hsa-miR-200a-3p	CSTA	cystatin A
92	hsa-miR-200a-3p	ERC2	ELKS/RAB6-interacting/CAST family member 2
92	hsa-miR-200a-3p	XPR1	xenotropic and polytropic retrovirus receptor 1
92	hsa-miR-200a-3p	PLCL1	phospholipase C like 1 (inactive)
92	hsa-miR-200a-3p	P2RY1	purinergic receptor P2Y1
92	hsa-miR-200a-3p	PAQR9	progestin and adipoQ receptor family member 9
92	hsa-miR-200a-3p	CCDC85C	coiled-coil domain containing 85C
92	hsa-miR-200a-3p	NRIP3	nuclear receptor interacting protein 3
92	hsa-miR-200a-3p	C5orf24	chromosome 5 open reading frame 24
92	hsa-miR-200a-3p	OSBPL11	oxysterol binding protein like 11
92	hsa-miR-200a-3p	MACC1	MET transcriptional regulator MACC1
92	hsa-miR-200a-3p	GPC2	glypican 2
91	hsa-miR-200a-3p	KHDRBS3	KH RNA binding domain containing, signal transduction associated 3
91	hsa-miR-200a-3p	PIAS2	protein inhibitor of activated STAT 2
91	hsa-miR-200a-3p	JAGN1	jagunal homolog 1
91	hsa-miR-200a-3p	URGCP	upregulator of cell proliferation
91	hsa-miR-200a-3p	GPR6	G protein-coupled receptor 6
91	hsa-miR-200a-3p	LPAR3	lysophosphatidic acid receptor 3
91	hsa-miR-200a-3p	CERS6	ceramide synthase 6
91	hsa-miR-200a-3p	SCHIP1	schwannomin interacting protein 1
91	hsa-miR-200a-3p	NFASC	neurofascin
91	hsa-miR-200a-3p	LOXL3	lysyl oxidase like 3
91	hsa-miR-200a-3p	FAM91A1	family with sequence similarity 91 member A1
91	hsa-miR-200a-3p	ERG	ETS transcription factor ERG
91	hsa-miR-200a-3p	RBM33	RNA binding motif protein 33
91	hsa-miR-200a-3p	FBXL2	F-box and leucine rich repeat protein 2
91	hsa-miR-200a-3p	TOMM7	translocase of outer mitochondrial membrane 7
91	hsa-miR-200a-3p	IFNAR1	interferon alpha and beta receptor subunit 1
90	hsa-miR-200a-3p	C3orf67	chromosome 3 open reading frame 67
90	hsa-miR-200a-3p	TRUB1	TruB pseudouridine synthase family member 1
90	hsa-miR-200a-3p	RB1CC1	RB1 inducible coiled-coil 1
90	hsa-miR-200a-3p	UNC5C	unc-5 netrin receptor C
90	hsa-miR-200a-3p	FKBP1A	FKBP prolyl isomerase 1A
90	hsa-miR-200a-3p	MYT1L	myelin transcription factor 1 like
90	hsa-miR-200a-3p	PFKM	phosphofructokinase, muscle
90	hsa-miR-200a-3p	TTBK2	tau tubulin kinase 2
90	hsa-miR-200a-3p	SMC5	structural maintenance of chromosomes 5
90	hsa-miR-200a-3p	USP49	ubiquitin specific peptidase 49
90	hsa-miR-200a-3p	IBA57	IBA57, iron-sulfur cluster assembly
90	hsa-miR-200a-3p	CCDC80	coiled-coil domain containing 80
90	hsa-miR-200a-3p	SPOPL	speckle type BTB/POZ protein like
90	hsa-miR-200a-3p	AQP11	aquaporin 11
90	hsa-miR-200a-3p	CDC25B	cell division cycle 25B
90	hsa-miR-200a-3p	DCUN1D3	defective in cullin neddylation 1 domain containing 3
90	hsa-miR-200a-3p	APBB2	amyloid beta precursor protein binding family B member 2
90	hsa-miR-200a-3p	KIAA0408	KIAA0408
90	hsa-miR-200a-3p	NDFIP2	Nedd4 family interacting protein 2
90	hsa-miR-200a-3p	NTNG1	netrin G1
90	hsa-miR-200a-3p	LYSMD3	LysM domain containing 3
90	hsa-miR-200a-3p	FOXJ3	forkhead box J3
90	hsa-miR-200a-3p	TIAM1	T cell lymphoma invasion and metastasis 1
90	hsa-miR-200a-3p	SEMA6A	semaphorin 6A
90	hsa-miR-200a-3p	TNFAIP3	TNF alpha induced protein 3
90	hsa-miR-200a-3p	HS6ST2	heparan sulfate 6-O-sulfotransferase 2
90	hsa-miR-200a-3p	KMT2A	lysine methyltransferase 2A
90	hsa-miR-200a-3p	NCOA2	nuclear receptor coactivator 2
98	hsa-miR-6728-5p	ZCRB1	zinc finger CCHC-type and RNA binding motif containing 1
97	hsa-miR-6728-5p	BCL6	BCL6, transcription repressor
96	hsa-miR-6728-5p	NUTM1	NUT midline carcinoma family member 1
96	hsa-miR-6728-5p	DCAF8	DDB1 and CUL4 associated factor 8
95	hsa-miR-6728-5p	APLP1	amyloid beta precursor like protein 1
93	hsa-miR-6728-5p	EDNRB	endothelin receptor type B
93	hsa-miR-6728-5p	ALOXE3	arachidonate lipoxygenase 3
93	hsa-miR-6728-5p	RPS6KB1	ribosomal protein S6 kinase B1
92	hsa-miR-6728-5p	PPTC7	PTC7 protein phosphatase homolog
92	hsa-miR-6728-5p	FLT3LG	fms related tyrosine kinase 3 ligand
92	hsa-miR-6728-5p	KCTD4	potassium channel tetramerization domain containing 4
91	hsa-miR-6728-5p	COL9A3	collagen type IX alpha 3 chain
90	hsa-miR-6728-5p	PAX3	paired box 3
90	hsa-miR-6728-5p	DNAJC16	DnaJ heat shock protein family (Hsp40) member C16
90	hsa-miR-6728-5p	KDM4D	lysine demethylase 4D
90	hsa-miR-6728-5p	DDAH1	dimethylarginine dimethylaminohydrolase 1
90	hsa-miR-6728-5p	NR3C1	nuclear receptor subfamily 3 group C member 1
90	hsa-miR-6728-5p	HAPLN1	hyaluronan and proteoglycan link protein 1
90	hsa-miR-6728-5p	SPAG8	sperm associated antigen 8
99	hsa-miR-6728-3p	ZNF606	zinc finger protein 606
99	hsa-miR-6728-3p	GRAP2	GRB2 related adaptor protein 2
98	hsa-miR-6728-3p	SETD5	SET domain containing 5
98	hsa-miR-6728-3p	LOX	lysyl oxidase
98	hsa-miR-6728-3p	PCYOX1	prenylcysteine oxidase 1
98	hsa-miR-6728-3p	POLE4	DNA polymerase epsilon 4, accessory subunit
98	hsa-miR-6728-3p	AUTS2	AUTS2, activator of transcription and developmental regulator
98	hsa-miR-6728-3p	SH3PXD2A	SH3 and PX domains 2A
96	hsa-miR-6728-3p	GATA4	GATA binding protein 4
96	hsa-miR-6728-3p	SRPK1	SRSF protein kinase 1
95	hsa-miR-6728-3p	PLXNA2	plexin A2
95	hsa-miR-6728-3p	ZNF267	zinc finger protein 267
95	hsa-miR-6728-3p	TNS2	tensin 2
95	hsa-miR-6728-3p	C1orf21	chromosome 1 open reading frame 21
95	hsa-miR-6728-3p	MAPK1	mitogen-activated protein kinase 1
95	hsa-miR-6728-3p	PDPK1	3-phosphoinositide dependent protein kinase 1
95	hsa-miR-6728-3p	SEM1	SEM1, 26S proteasome complex subunit
95	hsa-miR-6728-3p	SZRD1	SUZ RNA binding domain containing 1
95	hsa-miR-6728-3p	BCL9	BCL9, transcription coactivator
94	hsa-miR-6728-3p	KIAA1217	KIAA1217
94	hsa-miR-6728-3p	MSRB3	methionine sulfoxide reductase B3
94	hsa-miR-6728-3p	FEZF2	FEZ family zinc finger 2
94	hsa-miR-6728-3p	STEAP3	STEAP3 metalloreductase
94	hsa-miR-6728-3p	MXD1	MAX dimerization protein 1
94	hsa-miR-6728-3p	ZMYND19	zinc finger MYND-type containing 19
94	hsa-miR-6728-3p	MFHAS1	malignant fibrous histiocytoma amplified sequence 1
94	hsa-miR-6728-3p	RBCK1	RANBP2-type and C3HC4-type zinc finger containing 1
94	hsa-miR-6728-3p	PIGA	phosphatidylinositol glycan anchor biosynthesis class A
93	hsa-miR-6728-3p	TASP1	taspase 1
93	hsa-miR-6728-3p	GEN1	GEN1, Holliday junction 5' flap endonuclease
93	hsa-miR-6728-3p	ZNF536	zinc finger protein 536
93	hsa-miR-6728-3p	ZNF347	zinc finger protein 347
93	hsa-miR-6728-3p	ZNF546	zinc finger protein 546
93	hsa-miR-6728-3p	FYCO1	FYVE and coiled-coil domain containing 1
93	hsa-miR-6728-3p	GABPA	GA binding protein transcription factor subunit alpha
93	hsa-miR-6728-3p	USPL1	ubiquitin specific peptidase like 1
92	hsa-miR-6728-3p	UBTD1	ubiquitin domain containing 1
92	hsa-miR-6728-3p	NIPA1	NIPA magnesium transporter 1
92	hsa-miR-6728-3p	PTGES3L	prostaglandin E synthase 3 like
92	hsa-miR-6728-3p	TMEM231	transmembrane protein 231
92	hsa-miR-6728-3p	CEP162	centrosomal protein 162
92	hsa-miR-6728-3p	DTX1	deltex E3 ubiquitin ligase 1
92	hsa-miR-6728-3p	RPS6KA4	ribosomal protein S6 kinase A4
92	hsa-miR-6728-3p	EPHX2	epoxide hydrolase 2
92	hsa-miR-6728-3p	PLCXD1	phosphatidylinositol specific phospholipase C X domain containing 1
91	hsa-miR-6728-3p	FAM84A	family with sequence similarity 84 member A
91	hsa-miR-6728-3p	RPL28	ribosomal protein L28
91	hsa-miR-6728-3p	TMEM178B	transmembrane protein 178B
91	hsa-miR-6728-3p	ITCH	itchy E3 ubiquitin protein ligase
91	hsa-miR-6728-3p	HOGA1	4-hydroxy-2-oxoglutarate aldolase 1
91	hsa-miR-6728-3p	KLF13	Kruppel like factor 13
91	hsa-miR-6728-3p	PPP2R5E	protein phosphatase 2 regulatory subunit B'epsilon
91	hsa-miR-6728-3p	SFXN3	sideroflexin 3
90	hsa-miR-6728-3p	RSF1	remodeling and spacing factor 1
90	hsa-miR-6728-3p	HABP2	hyaluronan binding protein 2
90	hsa-miR-6728-3p	UEVLD	UEV and lactate/malate dehyrogenase domains
90	hsa-miR-6728-3p	FTO	FTO, alpha-ketoglutarate dependent dioxygenase
90	hsa-miR-6728-3p	DERL3	derlin 3
90	hsa-miR-6728-3p	SPOCK2	SPARC (osteonectin), cwcv and kazal like domains proteoglycan 2
100	hsa-miR-429	VASH2	vasohibin 2
100	hsa-miR-429	HIPK3	homeodomain interacting protein kinase 3
100	hsa-miR-429	MAP2	microtubule associated protein 2
100	hsa-miR-429	ERRFI1	ERBB receptor feedback inhibitor 1
100	hsa-miR-429	ZEB1	zinc finger E-box binding homeobox 1
100	hsa-miR-429	NR5A2	nuclear receptor subfamily 5 group A member 2
100	hsa-miR-429	ZEB2	zinc finger E-box binding homeobox 2
99	hsa-miR-429	RECK	reversion inducing cysteine rich protein with kazal motifs
99	hsa-miR-429	SLIT2	slit guidance ligand 2
99	hsa-miR-429	WIPF1	WAS/WASL interacting protein family member 1
99	hsa-miR-429	C11orf95	chromosome 11 open reading frame 95
99	hsa-miR-429	FAM8A1	family with sequence similarity 8 member A1
99	hsa-miR-429	LHFPL6	LHFPL tetraspan subfamily member 6
99	hsa-miR-429	AP1S2	adaptor related protein complex 1 subunit sigma 2
99	hsa-miR-429	SEC23A	Sec23 homolog A, coat complex II component
99	hsa-miR-429	RAB11FIP2	RAB11 family interacting protein 2
99	hsa-miR-429	TBX18	T-box 18
99	hsa-miR-429	PTPN21	protein tyrosine phosphatase, non-receptor type 21
99	hsa-miR-429	DNAJC3	DnaJ heat shock protein family (Hsp40) member C3
99	hsa-miR-429	QKI	QKI, KH domain containing RNA binding
99	hsa-miR-429	RIC1	RIC1 homolog, RAB6A GEF complex partner 1
99	hsa-miR-429	CCNJ	cyclin J
99	hsa-miR-429	PCMTD1	protein-L-isoaspartate (D-aspartate) O-methyltransferase domain containing 1
99	hsa-miR-429	CFL2	cofilin 2
99	hsa-miR-429	GPM6A	glycoprotein M6A
98	hsa-miR-429	ARHGAP6	Rho GTPase activating protein 6
98	hsa-miR-429	TFAP2A	transcription factor AP-2 alpha
98	hsa-miR-429	SLC35B4	solute carrier family 35 member B4
98	hsa-miR-429	BAP1	BRCA1 associated protein 1
98	hsa-miR-429	MSN	moesin
98	hsa-miR-429	FBXW7	F-box and WD repeat domain containing 7
98	hsa-miR-429	TRIM33	tripartite motif containing 33
98	hsa-miR-429	CNOT6	CCR4-NOT transcription complex subunit 6
98	hsa-miR-429	PRTG	protogenin
98	hsa-miR-429	RPS6KB1	ribosomal protein S6 kinase B1
98	hsa-miR-429	WASF3	WAS protein family member 3
98	hsa-miR-429	KDM7A	lysine demethylase 7A
97	hsa-miR-429	ELL2	elongation factor for RNA polymerase II 2
97	hsa-miR-429	ATXN1	ataxin 1
97	hsa-miR-429	SYNJ1	synaptojanin 1
97	hsa-miR-429	FAM126B	family with sequence similarity 126 member B
97	hsa-miR-429	MIEF1	mitochondrial elongation factor 1
97	hsa-miR-429	MBNL3	muscleblind like splicing regulator 3
97	hsa-miR-429	CSNK1G3	casein kinase 1 gamma 3
97	hsa-miR-429	KHDRBS1	KH RNA binding domain containing, signal transduction associated 1
97	hsa-miR-429	RTF1	RTF1 homolog, Paf1/RNA polymerase II complex component
97	hsa-miR-429	ELMOD2	ELMO domain containing 2
97	hsa-miR-429	MCFD2	multiple coagulation factor deficiency 2
97	hsa-miR-429	CRKL	CRK like proto-oncogene, adaptor protein
97	hsa-miR-429	TENT4B	terminal nucleotidyltransferase 4B
97	hsa-miR-429	MPRIP	myosin phosphatase Rho interacting protein
97	hsa-miR-429	PPP4R2	protein phosphatase 4 regulatory subunit 2
97	hsa-miR-429	MGAT2	mannosyl (alpha-1,6-)-glycoprotein beta-1,2-N-acetylglucosaminyltransferase
97	hsa-miR-429	FAM122C	family with sequence similarity 122C
97	hsa-miR-429	NFIA	nuclear factor I A
97	hsa-miR-429	NOVA2	NOVA alternative splicing regulator 2
97	hsa-miR-429	SUSD5	sushi domain containing 5
97	hsa-miR-429	FEZ2	fasciculation and elongation protein zeta 2
97	hsa-miR-429	PRDM16	PR/SET domain 16
97	hsa-miR-429	LRP1B	LDL receptor related protein 1B
97	hsa-miR-429	PPP2R5E	protein phosphatase 2 regulatory subunit B'epsilon
97	hsa-miR-429	PTPN14	protein tyrosine phosphatase, non-receptor type 14
97	hsa-miR-429	OSTM1	osteoclastogenesis associated transmembrane protein 1
96	hsa-miR-429	CDK17	cyclin dependent kinase 17
96	hsa-miR-429	FRMD6	FERM domain containing 6
96	hsa-miR-429	RBSN	rabenosyn, RAB effector
96	hsa-miR-429	JAKMIP2	janus kinase and microtubule interacting protein 2
96	hsa-miR-429	PIK3CA	phosphatidylinositol-4,5-bisphosphate 3-kinase catalytic subunit alpha
96	hsa-miR-429	CCDC177	coiled-coil domain containing 177
96	hsa-miR-429	ARIH1	ariadne RBR E3 ubiquitin protein ligase 1
96	hsa-miR-429	ATP11C	ATPase phospholipid transporting 11C
96	hsa-miR-429	PPM1F	protein phosphatase, Mg2+/Mn2+ dependent 1F
96	hsa-miR-429	RAP2C	RAP2C, member of RAS oncogene family
96	hsa-miR-429	MMD	monocyte to macrophage differentiation associated
96	hsa-miR-429	CHN2	chimerin 2
96	hsa-miR-429	PHF21B	PHD finger protein 21B
96	hsa-miR-429	SULF1	sulfatase 1
96	hsa-miR-429	ARL2BP	ADP ribosylation factor like GTPase 2 binding protein
96	hsa-miR-429	ADIPOR2	adiponectin receptor 2
95	hsa-miR-429	ZNF532	zinc finger protein 532
95	hsa-miR-429	PHACTR3	phosphatase and actin regulator 3
95	hsa-miR-429	RASA2	RAS p21 protein activator 2
95	hsa-miR-429	ZNF711	zinc finger protein 711
95	hsa-miR-429	SEMA6D	semaphorin 6D
95	hsa-miR-429	VLDLR	very low density lipoprotein receptor
95	hsa-miR-429	IGSF10	immunoglobulin superfamily member 10
95	hsa-miR-429	WNT16	Wnt family member 16
95	hsa-miR-429	CBL	Cbl proto-oncogene
95	hsa-miR-429	EPS8	epidermal growth factor receptor pathway substrate 8
95	hsa-miR-429	NANOS1	nanos C2HC-type zinc finger 1
95	hsa-miR-429	TMOD3	tropomodulin 3
95	hsa-miR-429	SGIP1	SH3 domain GRB2 like endophilin interacting protein 1
95	hsa-miR-429	COL4A3BP	collagen type IV alpha 3 binding protein
95	hsa-miR-429	KDELC1	KDEL motif containing 1
95	hsa-miR-429	MINDY2	MINDY lysine 48 deubiquitinase 2
95	hsa-miR-429	RND3	Rho family GTPase 3
95	hsa-miR-429	KDR	kinase insert domain receptor
95	hsa-miR-429	OTUD4	OTU deubiquitinase 4
95	hsa-miR-429	NCOA2	nuclear receptor coactivator 2
94	hsa-miR-429	HMBOX1	homeobox containing 1
94	hsa-miR-429	DUSP1	dual specificity phosphatase 1
94	hsa-miR-429	ELOC	elongin C
94	hsa-miR-429	C16orf72	chromosome 16 open reading frame 72
94	hsa-miR-429	EGLN1	egl-9 family hypoxia inducible factor 1
94	hsa-miR-429	CLASP1	cytoplasmic linker associated protein 1
94	hsa-miR-429	PRKACB	protein kinase cAMP-activated catalytic subunit beta
94	hsa-miR-429	ZFAND6	zinc finger AN1-type containing 6
94	hsa-miR-429	FOXG1	forkhead box G1
94	hsa-miR-429	KCNQ3	potassium voltage-gated channel subfamily Q member 3
94	hsa-miR-429	MBOAT2	membrane bound O-acyltransferase domain containing 2
94	hsa-miR-429	PHTF2	putative homeodomain transcription factor 2
94	hsa-miR-429	BRWD3	bromodomain and WD repeat domain containing 3
94	hsa-miR-429	NBR1	NBR1, autophagy cargo receptor
94	hsa-miR-429	ZNF131	zinc finger protein 131
94	hsa-miR-429	WAPL	WAPL cohesin release factor
94	hsa-miR-429	ARL5A	ADP ribosylation factor like GTPase 5A
94	hsa-miR-429	TMX4	thioredoxin related transmembrane protein 4
94	hsa-miR-429	IMMP2L	inner mitochondrial membrane peptidase subunit 2
94	hsa-miR-429	MAP3K1	mitogen-activated protein kinase kinase kinase 1
94	hsa-miR-429	IPO7	importin 7
94	hsa-miR-429	GOLGA7	golgin A7
94	hsa-miR-429	DLC1	DLC1 Rho GTPase activating protein
94	hsa-miR-429	XKR8	XK related 8
94	hsa-miR-429	SFXN1	sideroflexin 1
94	hsa-miR-429	ELK4	ELK4, ETS transcription factor
94	hsa-miR-429	FN1	fibronectin 1
94	hsa-miR-429	SESN1	sestrin 1
94	hsa-miR-429	JUN	Jun proto-oncogene, AP-1 transcription factor subunit
94	hsa-miR-429	GPR158	G protein-coupled receptor 158
94	hsa-miR-429	DGKH	diacylglycerol kinase eta
94	hsa-miR-429	SYDE1	synapse defective Rho GTPase homolog 1
94	hsa-miR-429	PPHLN1	periphilin 1
94	hsa-miR-429	PTPRZ1	protein tyrosine phosphatase, receptor type Z1
93	hsa-miR-429	ANKRD40	ankyrin repeat domain 40
93	hsa-miR-429	ZC3H6	zinc finger CCCH-type containing 6
93	hsa-miR-429	PRKG1	protein kinase cGMP-dependent 1
93	hsa-miR-429	SLC1A2	solute carrier family 1 member 2
93	hsa-miR-429	RANBP9	RAN binding protein 9
93	hsa-miR-429	GOLGA1	golgin A1
93	hsa-miR-429	LOX	lysyl oxidase
93	hsa-miR-429	GIT2	GIT ArfGAP 2
93	hsa-miR-429	ARMCX5-GPRASP2	ARMCX5-GPRASP2 readthrough
93	hsa-miR-429	MPDZ	multiple PDZ domain crumbs cell polarity complex component
93	hsa-miR-429	CDH20	cadherin 20
93	hsa-miR-429	NTF3	neurotrophin 3
93	hsa-miR-429	B3GNT2	UDP-GlcNAc:betaGal beta-1,3-N-acetylglucosaminyltransferase 2
93	hsa-miR-429	PSAT1	phosphoserine aminotransferase 1
93	hsa-miR-429	REEP1	receptor accessory protein 1
93	hsa-miR-429	MED13	mediator complex subunit 13
93	hsa-miR-429	TBK1	TANK binding kinase 1
93	hsa-miR-429	TBC1D12	TBC1 domain family member 12
93	hsa-miR-429	AFF3	AF4/FMR2 family member 3
93	hsa-miR-429	MAPK7	mitogen-activated protein kinase 7
93	hsa-miR-429	VEGFA	vascular endothelial growth factor A
93	hsa-miR-429	FAT3	FAT atypical cadherin 3
93	hsa-miR-429	RUSC2	RUN and SH3 domain containing 2
93	hsa-miR-429	ZFX	zinc finger protein X-linked
93	hsa-miR-429	HS2ST1	heparan sulfate 2-O-sulfotransferase 1
93	hsa-miR-429	BLCAP	BLCAP, apoptosis inducing factor
93	hsa-miR-429	RAB21	RAB21, member RAS oncogene family
93	hsa-miR-429	GPRASP2	G protein-coupled receptor associated sorting protein 2
93	hsa-miR-429	PPFIA1	PTPRF interacting protein alpha 1
93	hsa-miR-429	DESI1	desumoylating isopeptidase 1
93	hsa-miR-429	FOXF1	forkhead box F1
92	hsa-miR-429	TMEM17	transmembrane protein 17
92	hsa-miR-429	FSCN1	fascin actin-bundling protein 1
92	hsa-miR-429	PPP1R18	protein phosphatase 1 regulatory subunit 18
92	hsa-miR-429	PDS5B	PDS5 cohesin associated factor B
92	hsa-miR-429	RNF2	ring finger protein 2
92	hsa-miR-429	THAP1	THAP domain containing 1
92	hsa-miR-429	CLIC4	chloride intracellular channel 4
92	hsa-miR-429	CECR2	CECR2, histone acetyl-lysine reader
92	hsa-miR-429	HOOK1	hook microtubule tethering protein 1
92	hsa-miR-429	ZYG11B	zyg-11 family member B, cell cycle regulator
92	hsa-miR-429	PPM1E	protein phosphatase, Mg2+/Mn2+ dependent 1E
92	hsa-miR-429	MOSMO	modulator of smoothened
92	hsa-miR-429	CHRDL1	chordin like 1
92	hsa-miR-429	DTNA	dystrobrevin alpha
92	hsa-miR-429	ZBTB10	zinc finger and BTB domain containing 10
92	hsa-miR-429	B3GLCT	beta 3-glucosyltransferase
92	hsa-miR-429	DNAJB9	DnaJ heat shock protein family (Hsp40) member B9
92	hsa-miR-429	POLK	DNA polymerase kappa
92	hsa-miR-429	NR3C1	nuclear receptor subfamily 3 group C member 1
92	hsa-miR-429	FAM227B	family with sequence similarity 227 member B
92	hsa-miR-429	TRAPPC8	trafficking protein particle complex 8
92	hsa-miR-429	CSMD3	CUB and Sushi multiple domains 3
91	hsa-miR-429	KCTD8	potassium channel tetramerization domain containing 8
91	hsa-miR-429	PI4K2B	phosphatidylinositol 4-kinase type 2 beta
91	hsa-miR-429	VASH1	vasohibin 1
91	hsa-miR-429	SLK	STE20 like kinase
91	hsa-miR-429	RNF19A	ring finger protein 19A, RBR E3 ubiquitin protein ligase
91	hsa-miR-429	FHL1	four and a half LIM domains 1
91	hsa-miR-429	SPAG9	sperm associated antigen 9
91	hsa-miR-429	DPY19L1	dpy-19 like C-mannosyltransferase 1
91	hsa-miR-429	AMFR	autocrine motility factor receptor
91	hsa-miR-429	PGM2L1	phosphoglucomutase 2 like 1
91	hsa-miR-429	ELAVL2	ELAV like RNA binding protein 2
91	hsa-miR-429	LBR	lamin B receptor
91	hsa-miR-429	CLIP1	CAP-Gly domain containing linker protein 1
91	hsa-miR-429	WDR82	WD repeat domain 82
91	hsa-miR-429	SERPINI1	serpin family I member 1
91	hsa-miR-429	RASSF8	Ras association domain family member 8
91	hsa-miR-429	JAZF1	JAZF zinc finger 1
91	hsa-miR-429	TOB1	transducer of ERBB2, 1
91	hsa-miR-429	EVI5	ecotropic viral integration site 5
91	hsa-miR-429	B4GAT1	beta-1,4-glucuronyltransferase 1
91	hsa-miR-429	CHRM2	cholinergic receptor muscarinic 2
91	hsa-miR-429	PUM2	pumilio RNA binding family member 2
91	hsa-miR-429	CDYL	chromodomain Y like
91	hsa-miR-429	YWHAG	tyrosine 3-monooxygenase/tryptophan 5-monooxygenase activation protein gamma
91	hsa-miR-429	SLC6A11	solute carrier family 6 member 11
90	hsa-miR-429	TCAIM	T cell activation inhibitor, mitochondrial
90	hsa-miR-429	PKD1	polycystin 1, transient receptor potential channel interacting
90	hsa-miR-429	FBXO30	F-box protein 30
90	hsa-miR-429	DNMT3B	DNA methyltransferase 3 beta
90	hsa-miR-429	FBXO33	F-box protein 33
90	hsa-miR-429	ITGA1	integrin subunit alpha 1
90	hsa-miR-429	OCLN	occludin
90	hsa-miR-429	CEP85L	centrosomal protein 85 like
90	hsa-miR-429	VAT1L	vesicle amine transport 1 like
90	hsa-miR-429	SCAMP1	secretory carrier membrane protein 1
90	hsa-miR-429	GABBR2	gamma-aminobutyric acid type B receptor subunit 2
90	hsa-miR-429	CAB39	calcium binding protein 39
90	hsa-miR-429	ADAMTS3	ADAM metallopeptidase with thrombospondin type 1 motif 3
90	hsa-miR-429	SCAI	suppressor of cancer cell invasion
90	hsa-miR-429	NEDD1	neural precursor cell expressed, developmentally down-regulated 1
90	hsa-miR-429	LRRC8A	leucine rich repeat containing 8 VRAC subunit A
90	hsa-miR-429	ANKRD44	ankyrin repeat domain 44
90	hsa-miR-429	NRBP1	nuclear receptor binding protein 1
90	hsa-miR-429	S100PBP	S100P binding protein
90	hsa-miR-429	USP25	ubiquitin specific peptidase 25
90	hsa-miR-429	MAP4K5	mitogen-activated protein kinase kinase kinase kinase 5
90	hsa-miR-429	CAMSAP2	calmodulin regulated spectrin associated protein family member 2
90	hsa-miR-429	HDAC9	histone deacetylase 9
90	hsa-miR-429	PPP1R9B	protein phosphatase 1 regulatory subunit 9B
90	hsa-miR-429	PMAIP1	phorbol-12-myristate-13-acetate-induced protein 1
90	hsa-miR-429	MAP4K4	mitogen-activated protein kinase kinase kinase kinase 4
90	hsa-miR-429	FSD1L	fibronectin type III and SPRY domain containing 1 like
90	hsa-miR-429	STK4	serine/threonine kinase 4
100	hsa-miR-1299	GPR3	G protein-coupled receptor 3
100	hsa-miR-1299	RALGAPB	Ral GTPase activating protein non-catalytic beta subunit
100	hsa-miR-1299	EGLN3	egl-9 family hypoxia inducible factor 3
99	hsa-miR-1299	CCER1	coiled-coil glutamate rich protein 1
99	hsa-miR-1299	ADAMTS5	ADAM metallopeptidase with thrombospondin type 1 motif 5
99	hsa-miR-1299	SOX6	SRY-box 6
98	hsa-miR-1299	CNOT2	CCR4-NOT transcription complex subunit 2
98	hsa-miR-1299	LHX9	LIM homeobox 9
98	hsa-miR-1299	HOXC10	homeobox C10
98	hsa-miR-1299	SH3PXD2A	SH3 and PX domains 2A
98	hsa-miR-1299	MTX3	metaxin 3
97	hsa-miR-1299	STAT3	signal transducer and activator of transcription 3
97	hsa-miR-1299	TOX3	TOX high mobility group box family member 3
97	hsa-miR-1299	LRP3	LDL receptor related protein 3
97	hsa-miR-1299	CDK6	cyclin dependent kinase 6
97	hsa-miR-1299	CFLAR	CASP8 and FADD like apoptosis regulator
97	hsa-miR-1299	TMOD2	tropomodulin 2
97	hsa-miR-1299	SH3TC2	SH3 domain and tetratricopeptide repeats 2
97	hsa-miR-1299	GTF3C4	general transcription factor IIIC subunit 4
97	hsa-miR-1299	KCNIP4	potassium voltage-gated channel interacting protein 4
97	hsa-miR-1299	CAST	calpastatin
97	hsa-miR-1299	NCALD	neurocalcin delta
97	hsa-miR-1299	MANSC1	MANSC domain containing 1
96	hsa-miR-1299	TAF12	TATA-box binding protein associated factor 12
96	hsa-miR-1299	GPR161	G protein-coupled receptor 161
96	hsa-miR-1299	EVC	EvC ciliary complex subunit 1
96	hsa-miR-1299	NUMBL	NUMB like, endocytic adaptor protein
96	hsa-miR-1299	DDAH1	dimethylarginine dimethylaminohydrolase 1
96	hsa-miR-1299	LPIN2	lipin 2
96	hsa-miR-1299	PF4V1	platelet factor 4 variant 1
95	hsa-miR-1299	TDGF1	teratocarcinoma-derived growth factor 1
95	hsa-miR-1299	HHIP	hedgehog interacting protein
95	hsa-miR-1299	IL1RAPL2	interleukin 1 receptor accessory protein like 2
95	hsa-miR-1299	CREBZF	CREB/ATF bZIP transcription factor
95	hsa-miR-1299	ETS1	ETS proto-oncogene 1, transcription factor
95	hsa-miR-1299	EIF5A2	eukaryotic translation initiation factor 5A2
95	hsa-miR-1299	IL31RA	interleukin 31 receptor A
95	hsa-miR-1299	PRLR	prolactin receptor
95	hsa-miR-1299	TM9SF3	transmembrane 9 superfamily member 3
95	hsa-miR-1299	DISC1	DISC1 scaffold protein
95	hsa-miR-1299	ABCA12	ATP binding cassette subfamily A member 12
95	hsa-miR-1299	GPR158	G protein-coupled receptor 158
94	hsa-miR-1299	RASEF	RAS and EF-hand domain containing
94	hsa-miR-1299	GIPC3	GIPC PDZ domain containing family member 3
94	hsa-miR-1299	CHST11	carbohydrate sulfotransferase 11
94	hsa-miR-1299	TNFRSF19	TNF receptor superfamily member 19
94	hsa-miR-1299	ZNF850	zinc finger protein 850
94	hsa-miR-1299	C1orf21	chromosome 1 open reading frame 21
94	hsa-miR-1299	LRRTM3	leucine rich repeat transmembrane neuronal 3
94	hsa-miR-1299	ATP6V0C	ATPase H+ transporting V0 subunit c
94	hsa-miR-1299	ZSCAN2	zinc finger and SCAN domain containing 2
94	hsa-miR-1299	TVP23C	trans-golgi network vesicle protein 23 homolog C
94	hsa-miR-1299	UBTD2	ubiquitin domain containing 2
94	hsa-miR-1299	TCF20	transcription factor 20
94	hsa-miR-1299	TENM1	teneurin transmembrane protein 1
94	hsa-miR-1299	MAPRE2	microtubule associated protein RP/EB family member 2
94	hsa-miR-1299	ERCC2	ERCC excision repair 2, TFIIH core complex helicase subunit
94	hsa-miR-1299	GLCE	glucuronic acid epimerase
94	hsa-miR-1299	CEP44	centrosomal protein 44
94	hsa-miR-1299	IL6ST	interleukin 6 signal transducer
94	hsa-miR-1299	SH3BGRL2	SH3 domain binding glutamate rich protein like 2
94	hsa-miR-1299	TESPA1	thymocyte expressed, positive selection associated 1
94	hsa-miR-1299	SPATA5	spermatogenesis associated 5
93	hsa-miR-1299	MYCL	MYCL proto-oncogene, bHLH transcription factor
93	hsa-miR-1299	SLC27A2	solute carrier family 27 member 2
93	hsa-miR-1299	PRKCB	protein kinase C beta
93	hsa-miR-1299	ATF7IP	activating transcription factor 7 interacting protein
93	hsa-miR-1299	YY1	YY1 transcription factor
93	hsa-miR-1299	ARFGEF2	ADP ribosylation factor guanine nucleotide exchange factor 2
93	hsa-miR-1299	RYK	receptor-like tyrosine kinase
93	hsa-miR-1299	MYRIP	myosin VIIA and Rab interacting protein
93	hsa-miR-1299	KLHL12	kelch like family member 12
93	hsa-miR-1299	SUMO2	small ubiquitin-like modifier 2
93	hsa-miR-1299	GRIA3	glutamate ionotropic receptor AMPA type subunit 3
92	hsa-miR-1299	FNBP1	formin binding protein 1
92	hsa-miR-1299	DERL2	derlin 2
92	hsa-miR-1299	ACO1	aconitase 1
92	hsa-miR-1299	MBNL2	muscleblind like splicing regulator 2
92	hsa-miR-1299	SPTSSA	serine palmitoyltransferase small subunit A
92	hsa-miR-1299	PPIP5K2	diphosphoinositol pentakisphosphate kinase 2
92	hsa-miR-1299	TMEM196	transmembrane protein 196
92	hsa-miR-1299	CTDSPL	CTD small phosphatase like
92	hsa-miR-1299	PIK3CA	phosphatidylinositol-4,5-bisphosphate 3-kinase catalytic subunit alpha
92	hsa-miR-1299	SETDB2	SET domain bifurcated histone lysine methyltransferase 2
92	hsa-miR-1299	LENG8	leukocyte receptor cluster member 8
92	hsa-miR-1299	PTGS1	prostaglandin-endoperoxide synthase 1
92	hsa-miR-1299	WDR48	WD repeat domain 48
92	hsa-miR-1299	SLC30A4	solute carrier family 30 member 4
92	hsa-miR-1299	PTCH1	patched 1
92	hsa-miR-1299	IFNGR2	interferon gamma receptor 2
92	hsa-miR-1299	GNPDA2	glucosamine-6-phosphate deaminase 2
92	hsa-miR-1299	ZBTB20	zinc finger and BTB domain containing 20
92	hsa-miR-1299	GBX2	gastrulation brain homeobox 2
91	hsa-miR-1299	MLIP	muscular LMNA interacting protein
91	hsa-miR-1299	GCOM1	GRINL1A complex locus 1
91	hsa-miR-1299	TWSG1	twisted gastrulation BMP signaling modulator 1
91	hsa-miR-1299	ARHGAP45	Rho GTPase activating protein 45
91	hsa-miR-1299	CSRNP3	cysteine and serine rich nuclear protein 3
91	hsa-miR-1299	SLC2A5	solute carrier family 2 member 5
91	hsa-miR-1299	ZEB1	zinc finger E-box binding homeobox 1
91	hsa-miR-1299	MRPL32	mitochondrial ribosomal protein L32
91	hsa-miR-1299	RTL5	retrotransposon Gag like 5
91	hsa-miR-1299	RNF114	ring finger protein 114
91	hsa-miR-1299	PHC3	polyhomeotic homolog 3
91	hsa-miR-1299	MECP2	methyl-CpG binding protein 2
91	hsa-miR-1299	PGR	progesterone receptor
91	hsa-miR-1299	DNAJB4	DnaJ heat shock protein family (Hsp40) member B4
91	hsa-miR-1299	C9orf3	chromosome 9 open reading frame 3
91	hsa-miR-1299	BACH2	BTB domain and CNC homolog 2
91	hsa-miR-1299	FANCF	FA complementation group F
91	hsa-miR-1299	PCDH7	protocadherin 7
90	hsa-miR-1299	MAGI3	membrane associated guanylate kinase, WW and PDZ domain containing 3
90	hsa-miR-1299	CEP170	centrosomal protein 170
90	hsa-miR-1299	CTBS	chitobiase
90	hsa-miR-1299	TIGD6	tigger transposable element derived 6
90	hsa-miR-1299	SCN5A	sodium voltage-gated channel alpha subunit 5
90	hsa-miR-1299	CNTNAP2	contactin associated protein like 2
90	hsa-miR-1299	TIGAR	TP53 induced glycolysis regulatory phosphatase
90	hsa-miR-1299	MAP1B	microtubule associated protein 1B
90	hsa-miR-1299	HCN4	hyperpolarization activated cyclic nucleotide gated potassium channel 4
90	hsa-miR-1299	NSD2	nuclear receptor binding SET domain protein 2
90	hsa-miR-1299	GPR107	G protein-coupled receptor 107
90	hsa-miR-1299	CD24	CD24 molecule
90	hsa-miR-1299	CLPTM1L	CLPTM1 like
90	hsa-miR-1299	CCDC47	coiled-coil domain containing 47
90	hsa-miR-1299	GPR139	G protein-coupled receptor 139
99	hsa-miR-6081	ATAD2B	ATPase family, AAA domain containing 2B
97	hsa-miR-6081	PCOTH	Pro-X-Gly collagen triple helix like repeat containing
96	hsa-miR-6081	PIK3R3	phosphoinositide-3-kinase regulatory subunit 3
96	hsa-miR-6081	ZNF213	zinc finger protein 213
95	hsa-miR-6081	BRINP2	BMP/retinoic acid inducible neural specific 2
94	hsa-miR-6081	DHRS9	dehydrogenase/reductase 9
93	hsa-miR-6081	KDM2A	lysine demethylase 2A
93	hsa-miR-6081	EYA3	EYA transcriptional coactivator and phosphatase 3
93	hsa-miR-6081	DPPA5	developmental pluripotency associated 5
93	hsa-miR-6081	SDK2	sidekick cell adhesion molecule 2
93	hsa-miR-6081	RC3H1	ring finger and CCCH-type domains 1
93	hsa-miR-6081	SERTAD3	SERTA domain containing 3
92	hsa-miR-6081	FXYD3	FXYD domain containing ion transport regulator 3
92	hsa-miR-6081	GRK3	G protein-coupled receptor kinase 3
92	hsa-miR-6081	SLC16A6	solute carrier family 16 member 6
92	hsa-miR-6081	PXDN	peroxidasin
92	hsa-miR-6081	RPE65	RPE65, retinoid isomerohydrolase
92	hsa-miR-6081	USP8	ubiquitin specific peptidase 8
91	hsa-miR-6081	ZDHHC16	zinc finger DHHC-type containing 16
91	hsa-miR-6081	ERC1	ELKS/RAB6-interacting/CAST family member 1
91	hsa-miR-6081	NR5A2	nuclear receptor subfamily 5 group A member 2
91	hsa-miR-6081	GFPT2	glutamine-fructose-6-phosphate transaminase 2
91	hsa-miR-6081	AMACR	alpha-methylacyl-CoA racemase
91	hsa-miR-6081	CDH4	cadherin 4
90	hsa-miR-6081	LRRN3	leucine rich repeat neuronal 3
90	hsa-miR-6081	DDX51	DEAD-box helicase 51
90	hsa-miR-6081	RIMBP2	RIMS binding protein 2
90	hsa-miR-6081	TMCC1	transmembrane and coiled-coil domain family 1
90	hsa-miR-6081	WNT10B	Wnt family member 10B
90	hsa-miR-6081	PRCP	prolylcarboxypeptidase
100	hsa-miR-27b-3p	AFF4	AF4/FMR2 family member 4
100	hsa-miR-27b-3p	GXYLT1	glucoside xylosyltransferase 1
100	hsa-miR-27b-3p	ARFGEF1	ADP ribosylation factor guanine nucleotide exchange factor 1
100	hsa-miR-27b-3p	GCC2	GRIP and coiled-coil domain containing 2
100	hsa-miR-27b-3p	DCUN1D4	defective in cullin neddylation 1 domain containing 4
100	hsa-miR-27b-3p	PLK2	polo like kinase 2
100	hsa-miR-27b-3p	TNPO1	transportin 1
100	hsa-miR-27b-3p	TRPV3	transient receptor potential cation channel subfamily V member 3
100	hsa-miR-27b-3p	GAB1	GRB2 associated binding protein 1
99	hsa-miR-27b-3p	GRIA4	glutamate ionotropic receptor AMPA type subunit 4
99	hsa-miR-27b-3p	BEX3	brain expressed X-linked 3
99	hsa-miR-27b-3p	MBTD1	mbt domain containing 1
99	hsa-miR-27b-3p	PDS5B	PDS5 cohesin associated factor B
99	hsa-miR-27b-3p	AKIRIN1	akirin 1
99	hsa-miR-27b-3p	RPS6KA5	ribosomal protein S6 kinase A5
99	hsa-miR-27b-3p	RGPD6	RANBP2-like and GRIP domain containing 6
99	hsa-miR-27b-3p	PHLPP2	PH domain and leucine rich repeat protein phosphatase 2
99	hsa-miR-27b-3p	TAB3	TGF-beta activated kinase 1 (MAP3K7) binding protein 3
99	hsa-miR-27b-3p	SOS1	SOS Ras/Rac guanine nucleotide exchange factor 1
99	hsa-miR-27b-3p	FBXW7	F-box and WD repeat domain containing 7
99	hsa-miR-27b-3p	CDS1	CDP-diacylglycerol synthase 1
99	hsa-miR-27b-3p	RGPD5	RANBP2-like and GRIP domain containing 5
99	hsa-miR-27b-3p	SEMA6A	semaphorin 6A
99	hsa-miR-27b-3p	NRK	Nik related kinase
98	hsa-miR-27b-3p	USP42	ubiquitin specific peptidase 42
98	hsa-miR-27b-3p	ABHD17C	abhydrolase domain containing 17C
98	hsa-miR-27b-3p	GPAM	glycerol-3-phosphate acyltransferase, mitochondrial
98	hsa-miR-27b-3p	ARHGEF26	Rho guanine nucleotide exchange factor 26
98	hsa-miR-27b-3p	RGPD4	RANBP2-like and GRIP domain containing 4
98	hsa-miR-27b-3p	KCNK2	potassium two pore domain channel subfamily K member 2
98	hsa-miR-27b-3p	EYA1	EYA transcriptional coactivator and phosphatase 1
98	hsa-miR-27b-3p	RGPD8	RANBP2-like and GRIP domain containing 8
98	hsa-miR-27b-3p	ZBTB34	zinc finger and BTB domain containing 34
98	hsa-miR-27b-3p	KIAA1109	KIAA1109
98	hsa-miR-27b-3p	ST6GALNAC3	ST6 N-acetylgalactosaminide alpha-2,6-sialyltransferase 3
98	hsa-miR-27b-3p	EYA4	EYA transcriptional coactivator and phosphatase 4
98	hsa-miR-27b-3p	PLEKHJ1	pleckstrin homology domain containing J1
97	hsa-miR-27b-3p	SBF2	SET binding factor 2
97	hsa-miR-27b-3p	PRR3	proline rich 3
97	hsa-miR-27b-3p	ONECUT2	one cut homeobox 2
97	hsa-miR-27b-3p	TMBIM6	transmembrane BAX inhibitor motif containing 6
97	hsa-miR-27b-3p	FOXA3	forkhead box A3
97	hsa-miR-27b-3p	BTG2	BTG anti-proliferation factor 2
97	hsa-miR-27b-3p	ADAMTSL3	ADAMTS like 3
97	hsa-miR-27b-3p	RUNX1	runt related transcription factor 1
97	hsa-miR-27b-3p	ACVR1C	activin A receptor type 1C
97	hsa-miR-27b-3p	TMEM170B	transmembrane protein 170B
97	hsa-miR-27b-3p	TMCC1	transmembrane and coiled-coil domain family 1
97	hsa-miR-27b-3p	EHF	ETS homologous factor
97	hsa-miR-27b-3p	GRIN2D	glutamate ionotropic receptor NMDA type subunit 2D
97	hsa-miR-27b-3p	USP46	ubiquitin specific peptidase 46
97	hsa-miR-27b-3p	C2CD2	C2 calcium dependent domain containing 2
97	hsa-miR-27b-3p	WNK3	WNK lysine deficient protein kinase 3
97	hsa-miR-27b-3p	MMD	monocyte to macrophage differentiation associated
97	hsa-miR-27b-3p	HOXA5	homeobox A5
97	hsa-miR-27b-3p	SLC7A11	solute carrier family 7 member 11
97	hsa-miR-27b-3p	RNF139	ring finger protein 139
97	hsa-miR-27b-3p	GATC	glutamyl-tRNA amidotransferase subunit C
97	hsa-miR-27b-3p	DNAJC27	DnaJ heat shock protein family (Hsp40) member C27
97	hsa-miR-27b-3p	KDM7A	lysine demethylase 7A
96	hsa-miR-27b-3p	PNKD	PNKD, MBL domain containing
96	hsa-miR-27b-3p	KCTD8	potassium channel tetramerization domain containing 8
96	hsa-miR-27b-3p	SLITRK1	SLIT and NTRK like family member 1
96	hsa-miR-27b-3p	PDIA5	protein disulfide isomerase family A member 5
96	hsa-miR-27b-3p	ABCA1	ATP binding cassette subfamily A member 1
96	hsa-miR-27b-3p	EDRF1	erythroid differentiation regulatory factor 1
96	hsa-miR-27b-3p	KLF3	Kruppel like factor 3
96	hsa-miR-27b-3p	SMAD9	SMAD family member 9
96	hsa-miR-27b-3p	TFAP2B	transcription factor AP-2 beta
96	hsa-miR-27b-3p	HIPK2	homeodomain interacting protein kinase 2
96	hsa-miR-27b-3p	UNKL	unk like zinc finger
96	hsa-miR-27b-3p	PLEKHH1	pleckstrin homology, MyTH4 and FERM domain containing H1
96	hsa-miR-27b-3p	PLCL2	phospholipase C like 2
96	hsa-miR-27b-3p	ROR1	receptor tyrosine kinase like orphan receptor 1
96	hsa-miR-27b-3p	SEMA7A	semaphorin 7A (John Milton Hagen blood group)
96	hsa-miR-27b-3p	CKAP4	cytoskeleton associated protein 4
96	hsa-miR-27b-3p	VAV2	vav guanine nucleotide exchange factor 2
96	hsa-miR-27b-3p	CDR2	cerebellar degeneration related protein 2
96	hsa-miR-27b-3p	FBXO10	F-box protein 10
96	hsa-miR-27b-3p	LIFR	LIF receptor alpha
96	hsa-miR-27b-3p	ABHD6	abhydrolase domain containing 6
96	hsa-miR-27b-3p	ZFHX3	zinc finger homeobox 3
96	hsa-miR-27b-3p	ADORA2B	adenosine A2b receptor
96	hsa-miR-27b-3p	GOLM1	golgi membrane protein 1
96	hsa-miR-27b-3p	EPS8	epidermal growth factor receptor pathway substrate 8
96	hsa-miR-27b-3p	CCNK	cyclin K
96	hsa-miR-27b-3p	UGCG	UDP-glucose ceramide glucosyltransferase
96	hsa-miR-27b-3p	IPMK	inositol polyphosphate multikinase
96	hsa-miR-27b-3p	HIVEP3	human immunodeficiency virus type I enhancer binding protein 3
96	hsa-miR-27b-3p	PEG10	paternally expressed 10
96	hsa-miR-27b-3p	SZRD1	SUZ RNA binding domain containing 1
96	hsa-miR-27b-3p	SLC35F1	solute carrier family 35 member F1
96	hsa-miR-27b-3p	ZHX1	zinc fingers and homeoboxes 1
96	hsa-miR-27b-3p	GNS	glucosamine (N-acetyl)-6-sulfatase
95	hsa-miR-27b-3p	MARK1	microtubule affinity regulating kinase 1
95	hsa-miR-27b-3p	ZNF800	zinc finger protein 800
95	hsa-miR-27b-3p	RREB1	ras responsive element binding protein 1
95	hsa-miR-27b-3p	PDE7B	phosphodiesterase 7B
95	hsa-miR-27b-3p	C20orf194	chromosome 20 open reading frame 194
95	hsa-miR-27b-3p	CREBRF	CREB3 regulatory factor
95	hsa-miR-27b-3p	DNAJC13	DnaJ heat shock protein family (Hsp40) member C13
95	hsa-miR-27b-3p	TSC22D2	TSC22 domain family member 2
95	hsa-miR-27b-3p	GSPT1	G1 to S phase transition 1
95	hsa-miR-27b-3p	B4GALT3	beta-1,4-galactosyltransferase 3
95	hsa-miR-27b-3p	CCNG1	cyclin G1
95	hsa-miR-27b-3p	NR2F6	nuclear receptor subfamily 2 group F member 6
95	hsa-miR-27b-3p	ITSN2	intersectin 2
95	hsa-miR-27b-3p	CSRP2	cysteine and glycine rich protein 2
95	hsa-miR-27b-3p	NECAP1	NECAP endocytosis associated 1
95	hsa-miR-27b-3p	ID4	inhibitor of DNA binding 4, HLH protein
95	hsa-miR-27b-3p	RO60	Ro60, Y RNA binding protein
95	hsa-miR-27b-3p	RALGAPA2	Ral GTPase activating protein catalytic alpha subunit 2
95	hsa-miR-27b-3p	MAP1B	microtubule associated protein 1B
95	hsa-miR-27b-3p	GRM5	glutamate metabotropic receptor 5
95	hsa-miR-27b-3p	ST3GAL6	ST3 beta-galactoside alpha-2,3-sialyltransferase 6
95	hsa-miR-27b-3p	ASPH	aspartate beta-hydroxylase
95	hsa-miR-27b-3p	BRPF3	bromodomain and PHD finger containing 3
95	hsa-miR-27b-3p	SSH1	slingshot protein phosphatase 1
95	hsa-miR-27b-3p	STYK1	serine/threonine/tyrosine kinase 1
95	hsa-miR-27b-3p	KDM3A	lysine demethylase 3A
95	hsa-miR-27b-3p	COG7	component of oligomeric golgi complex 7
95	hsa-miR-27b-3p	EDEM3	ER degradation enhancing alpha-mannosidase like protein 3
95	hsa-miR-27b-3p	SLC25A25	solute carrier family 25 member 25
95	hsa-miR-27b-3p	SNRNP27	small nuclear ribonucleoprotein U4/U6.U5 subunit 27
94	hsa-miR-27b-3p	DOT1L	DOT1 like histone lysine methyltransferase
94	hsa-miR-27b-3p	KIAA1211L	KIAA1211 like
94	hsa-miR-27b-3p	BICC1	BicC family RNA binding protein 1
94	hsa-miR-27b-3p	INSM2	INSM transcriptional repressor 2
94	hsa-miR-27b-3p	ZCCHC24	zinc finger CCHC-type containing 24
94	hsa-miR-27b-3p	GALNT7	polypeptide N-acetylgalactosaminyltransferase 7
94	hsa-miR-27b-3p	B3GNT7	UDP-GlcNAc:betaGal beta-1,3-N-acetylglucosaminyltransferase 7
94	hsa-miR-27b-3p	APPBP2	amyloid beta precursor protein binding protein 2
94	hsa-miR-27b-3p	PPARG	peroxisome proliferator activated receptor gamma
94	hsa-miR-27b-3p	UBE2V1	ubiquitin conjugating enzyme E2 V1
94	hsa-miR-27b-3p	RMND5A	required for meiotic nuclear division 5 homolog A
94	hsa-miR-27b-3p	SHE	Src homology 2 domain containing E
94	hsa-miR-27b-3p	NIPAL4	NIPA like domain containing 4
94	hsa-miR-27b-3p	ARF3	ADP ribosylation factor 3
94	hsa-miR-27b-3p	CTH	cystathionine gamma-lyase
94	hsa-miR-27b-3p	KCNA4	potassium voltage-gated channel subfamily A member 4
94	hsa-miR-27b-3p	ENDOU	endonuclease, poly(U) specific
94	hsa-miR-27b-3p	PCNX1	pecanex 1
94	hsa-miR-27b-3p	TNRC18	trinucleotide repeat containing 18
94	hsa-miR-27b-3p	INO80D	INO80 complex subunit D
94	hsa-miR-27b-3p	PTGER3	prostaglandin E receptor 3
94	hsa-miR-27b-3p	KITLG	KIT ligand
94	hsa-miR-27b-3p	USP25	ubiquitin specific peptidase 25
94	hsa-miR-27b-3p	ZSCAN26	zinc finger and SCAN domain containing 26
94	hsa-miR-27b-3p	NPAS3	neuronal PAS domain protein 3
94	hsa-miR-27b-3p	SLC39A11	solute carrier family 39 member 11
94	hsa-miR-27b-3p	GRIA3	glutamate ionotropic receptor AMPA type subunit 3
94	hsa-miR-27b-3p	PCDH9	protocadherin 9
94	hsa-miR-27b-3p	AGFG1	ArfGAP with FG repeats 1
94	hsa-miR-27b-3p	VSIG10	V-set and immunoglobulin domain containing 10
94	hsa-miR-27b-3p	MIER3	MIER family member 3
93	hsa-miR-27b-3p	C1orf52	chromosome 1 open reading frame 52
93	hsa-miR-27b-3p	ADAMTS10	ADAM metallopeptidase with thrombospondin type 1 motif 10
93	hsa-miR-27b-3p	SLC6A1	solute carrier family 6 member 1
93	hsa-miR-27b-3p	HMGCR	3-hydroxy-3-methylglutaryl-CoA reductase
93	hsa-miR-27b-3p	PALM2	paralemmin 2
93	hsa-miR-27b-3p	GAREM1	GRB2 associated regulator of MAPK1 subtype 1
93	hsa-miR-27b-3p	HBEGF	heparin binding EGF like growth factor
93	hsa-miR-27b-3p	REPS1	RALBP1 associated Eps domain containing 1
93	hsa-miR-27b-3p	EPB41L4A	erythrocyte membrane protein band 4.1 like 4A
93	hsa-miR-27b-3p	SFRP1	secreted frizzled related protein 1
93	hsa-miR-27b-3p	CREB1	cAMP responsive element binding protein 1
93	hsa-miR-27b-3p	TPR	translocated promoter region, nuclear basket protein
93	hsa-miR-27b-3p	ELFN2	extracellular leucine rich repeat and fibronectin type III domain containing 2
93	hsa-miR-27b-3p	FAM184A	family with sequence similarity 184 member A
93	hsa-miR-27b-3p	ATAD2B	ATPase family, AAA domain containing 2B
93	hsa-miR-27b-3p	STAB2	stabilin 2
93	hsa-miR-27b-3p	MTURN	maturin, neural progenitor differentiation regulator homolog
93	hsa-miR-27b-3p	PAQR9	progestin and adipoQ receptor family member 9
93	hsa-miR-27b-3p	DIPK1A	divergent protein kinase domain 1A
93	hsa-miR-27b-3p	MKNK2	MAP kinase interacting serine/threonine kinase 2
93	hsa-miR-27b-3p	FBXO34	F-box protein 34
93	hsa-miR-27b-3p	PARD6B	par-6 family cell polarity regulator beta
93	hsa-miR-27b-3p	ARHGAP32	Rho GTPase activating protein 32
93	hsa-miR-27b-3p	STAG1	stromal antigen 1
93	hsa-miR-27b-3p	NABP1	nucleic acid binding protein 1
93	hsa-miR-27b-3p	RPS6KB1	ribosomal protein S6 kinase B1
93	hsa-miR-27b-3p	TRIM23	tripartite motif containing 23
93	hsa-miR-27b-3p	RCAN2	regulator of calcineurin 2
93	hsa-miR-27b-3p	ACTA2	actin, alpha 2, smooth muscle, aorta
93	hsa-miR-27b-3p	HOXA10	homeobox A10
93	hsa-miR-27b-3p	MATN3	matrilin 3
93	hsa-miR-27b-3p	TEAD1	TEA domain transcription factor 1
92	hsa-miR-27b-3p	RAPH1	Ras association (RalGDS/AF-6) and pleckstrin homology domains 1
92	hsa-miR-27b-3p	NPEPPS	aminopeptidase puromycin sensitive
92	hsa-miR-27b-3p	LPAR6	lysophosphatidic acid receptor 6
92	hsa-miR-27b-3p	CLCN3	chloride voltage-gated channel 3
92	hsa-miR-27b-3p	PANK1	pantothenate kinase 1
92	hsa-miR-27b-3p	RNF141	ring finger protein 141
92	hsa-miR-27b-3p	TLK2	tousled like kinase 2
92	hsa-miR-27b-3p	YWHAQ	tyrosine 3-monooxygenase/tryptophan 5-monooxygenase activation protein theta
92	hsa-miR-27b-3p	LPCAT1	lysophosphatidylcholine acyltransferase 1
92	hsa-miR-27b-3p	MAP2K4	mitogen-activated protein kinase kinase 4
92	hsa-miR-27b-3p	ING5	inhibitor of growth family member 5
92	hsa-miR-27b-3p	AK4	adenylate kinase 4
92	hsa-miR-27b-3p	NEMP2	nuclear envelope integral membrane protein 2
92	hsa-miR-27b-3p	CACNG2	calcium voltage-gated channel auxiliary subunit gamma 2
92	hsa-miR-27b-3p	NR5A2	nuclear receptor subfamily 5 group A member 2
92	hsa-miR-27b-3p	CEP135	centrosomal protein 135
92	hsa-miR-27b-3p	DTNA	dystrobrevin alpha
92	hsa-miR-27b-3p	BRWD3	bromodomain and WD repeat domain containing 3
92	hsa-miR-27b-3p	SNAP25	synaptosome associated protein 25
92	hsa-miR-27b-3p	MYT1	myelin transcription factor 1
92	hsa-miR-27b-3p	LPIN1	lipin 1
92	hsa-miR-27b-3p	E2F7	E2F transcription factor 7
92	hsa-miR-27b-3p	PPP4R2	protein phosphatase 4 regulatory subunit 2
92	hsa-miR-27b-3p	PDE10A	phosphodiesterase 10A
92	hsa-miR-27b-3p	PLPP3	phospholipid phosphatase 3
92	hsa-miR-27b-3p	HAPLN1	hyaluronan and proteoglycan link protein 1
92	hsa-miR-27b-3p	CLK2	CDC like kinase 2
92	hsa-miR-27b-3p	TNRC6B	trinucleotide repeat containing 6B
92	hsa-miR-27b-3p	SOX11	SRY-box 11
92	hsa-miR-27b-3p	CA10	carbonic anhydrase 10
92	hsa-miR-27b-3p	SCAF11	SR-related CTD associated factor 11
92	hsa-miR-27b-3p	SRGAP2	SLIT-ROBO Rho GTPase activating protein 2
92	hsa-miR-27b-3p	MARC1	mitochondrial amidoxime reducing component 1
91	hsa-miR-27b-3p	MED12L	mediator complex subunit 12 like
91	hsa-miR-27b-3p	LONRF1	LON peptidase N-terminal domain and ring finger 1
91	hsa-miR-27b-3p	DYNC2LI1	dynein cytoplasmic 2 light intermediate chain 1
91	hsa-miR-27b-3p	MTMR4	myotubularin related protein 4
91	hsa-miR-27b-3p	KMT2C	lysine methyltransferase 2C
91	hsa-miR-27b-3p	GOLGA1	golgin A1
91	hsa-miR-27b-3p	CIPC	CLOCK interacting pacemaker
91	hsa-miR-27b-3p	FAM133B	family with sequence similarity 133 member B
91	hsa-miR-27b-3p	IKZF2	IKAROS family zinc finger 2
91	hsa-miR-27b-3p	NGFR	nerve growth factor receptor
91	hsa-miR-27b-3p	RGS8	regulator of G protein signaling 8
91	hsa-miR-27b-3p	SNX10	sorting nexin 10
91	hsa-miR-27b-3p	PIK3CA	phosphatidylinositol-4,5-bisphosphate 3-kinase catalytic subunit alpha
91	hsa-miR-27b-3p	PSEN1	presenilin 1
91	hsa-miR-27b-3p	OAF	out at first homolog
91	hsa-miR-27b-3p	GALNT3	polypeptide N-acetylgalactosaminyltransferase 3
91	hsa-miR-27b-3p	PLCH1	phospholipase C eta 1
91	hsa-miR-27b-3p	NDUFS4	NADH:ubiquinone oxidoreductase subunit S4
91	hsa-miR-27b-3p	SORL1	sortilin related receptor 1
91	hsa-miR-27b-3p	MOCS3	molybdenum cofactor synthesis 3
91	hsa-miR-27b-3p	HIC1	HIC ZBTB transcriptional repressor 1
91	hsa-miR-27b-3p	GPD2	glycerol-3-phosphate dehydrogenase 2
91	hsa-miR-27b-3p	PKIA	cAMP-dependent protein kinase inhibitor alpha
91	hsa-miR-27b-3p	SUCO	SUN domain containing ossification factor
91	hsa-miR-27b-3p	SOGA1	suppressor of glucose, autophagy associated 1
91	hsa-miR-27b-3p	SMOC2	SPARC related modular calcium binding 2
91	hsa-miR-27b-3p	ARL4C	ADP ribosylation factor like GTPase 4C
91	hsa-miR-27b-3p	TXLNG	taxilin gamma
91	hsa-miR-27b-3p	EGFR	epidermal growth factor receptor
91	hsa-miR-27b-3p	FRS3	fibroblast growth factor receptor substrate 3
91	hsa-miR-27b-3p	TMEM189-UBE2V1	TMEM189-UBE2V1 readthrough
91	hsa-miR-27b-3p	NXT2	nuclear transport factor 2 like export factor 2
91	hsa-miR-27b-3p	STAC	SH3 and cysteine rich domain
91	hsa-miR-27b-3p	SLC22A23	solute carrier family 22 member 23
91	hsa-miR-27b-3p	LCOR	ligand dependent nuclear receptor corepressor
91	hsa-miR-27b-3p	NPTN	neuroplastin
91	hsa-miR-27b-3p	RELN	reelin
91	hsa-miR-27b-3p	KLHL29	kelch like family member 29
91	hsa-miR-27b-3p	COLEC10	collectin subfamily member 10
91	hsa-miR-27b-3p	PTGDR	prostaglandin D2 receptor
91	hsa-miR-27b-3p	ANK1	ankyrin 1
91	hsa-miR-27b-3p	PAX9	paired box 9
91	hsa-miR-27b-3p	ZMYM4	zinc finger MYM-type containing 4
90	hsa-miR-27b-3p	SETD5	SET domain containing 5
90	hsa-miR-27b-3p	CCM2	CCM2 scaffold protein
90	hsa-miR-27b-3p	COMMD3-BMI1	COMMD3-BMI1 readthrough
90	hsa-miR-27b-3p	ATP2B1	ATPase plasma membrane Ca2+ transporting 1
90	hsa-miR-27b-3p	USF3	upstream transcription factor family member 3
90	hsa-miR-27b-3p	OTULIN	OTU deubiquitinase with linear linkage specificity
90	hsa-miR-27b-3p	FZD4	frizzled class receptor 4
90	hsa-miR-27b-3p	HSD17B12	hydroxysteroid 17-beta dehydrogenase 12
90	hsa-miR-27b-3p	HOXC6	homeobox C6
90	hsa-miR-27b-3p	CAPN15	calpain 15
90	hsa-miR-27b-3p	NEURL4	neuralized E3 ubiquitin protein ligase 4
90	hsa-miR-27b-3p	TRIM50	tripartite motif containing 50
90	hsa-miR-27b-3p	GATA6	GATA binding protein 6
90	hsa-miR-27b-3p	RARA	retinoic acid receptor alpha
90	hsa-miR-27b-3p	FRMD6	FERM domain containing 6
90	hsa-miR-27b-3p	ZNF329	zinc finger protein 329
90	hsa-miR-27b-3p	SIX1	SIX homeobox 1
90	hsa-miR-27b-3p	AQP11	aquaporin 11
90	hsa-miR-27b-3p	PSPC1	paraspeckle component 1
90	hsa-miR-27b-3p	NEK6	NIMA related kinase 6
90	hsa-miR-27b-3p	PDPK1	3-phosphoinositide dependent protein kinase 1
90	hsa-miR-27b-3p	COLGALT2	collagen beta(1-O)galactosyltransferase 2
90	hsa-miR-27b-3p	SLC9B1	solute carrier family 9 member B1
90	hsa-miR-27b-3p	PLXND1	plexin D1
90	hsa-miR-27b-3p	PATZ1	POZ/BTB and AT hook containing zinc finger 1
90	hsa-miR-27b-3p	PLPPR1	phospholipid phosphatase related 1
90	hsa-miR-27b-3p	MED14	mediator complex subunit 14
90	hsa-miR-27b-3p	RSBN1L	round spermatid basic protein 1 like
90	hsa-miR-27b-3p	ZNF268	zinc finger protein 268
90	hsa-miR-27b-3p	RSPO3	R-spondin 3
90	hsa-miR-27b-3p	NRBF2	nuclear receptor binding factor 2
90	hsa-miR-27b-3p	LITAF	lipopolysaccharide induced TNF factor
90	hsa-miR-27b-3p	TRAPPC8	trafficking protein particle complex 8
90	hsa-miR-27b-3p	RPGRIP1L	RPGRIP1 like
90	hsa-miR-27b-3p	ZDHHC17	zinc finger DHHC-type containing 17
90	hsa-miR-27b-3p	NCALD	neurocalcin delta
90	hsa-miR-27b-3p	PF4V1	platelet factor 4 variant 1
90	hsa-miR-27b-3p	EPB41	erythrocyte membrane protein band 4.1
90	hsa-miR-27b-3p	KPNB1	karyopherin subunit beta 1
90	hsa-miR-27b-3p	TMEM9B	TMEM9 domain family member B
90	hsa-miR-27b-3p	MKLN1	muskelin 1
90	hsa-miR-27b-3p	TCIM	transcriptional and immune response regulator
90	hsa-miR-27b-3p	CDH11	cadherin 11
97	hsa-miR-27b-5p	PYROXD1	pyridine nucleotide-disulphide oxidoreductase domain 1
95	hsa-miR-27b-5p	SCD5	stearoyl-CoA desaturase 5
94	hsa-miR-27b-5p	RBM39	RNA binding motif protein 39
94	hsa-miR-27b-5p	MARCO	macrophage receptor with collagenous structure
92	hsa-miR-27b-5p	C2orf76	chromosome 2 open reading frame 76
92	hsa-miR-27b-5p	GMCL1	germ cell-less, spermatogenesis associated 1
92	hsa-miR-27b-5p	GLCCI1	glucocorticoid induced 1
92	hsa-miR-27b-5p	PSMB5	proteasome subunit beta 5
91	hsa-miR-27b-5p	ZCCHC3	zinc finger CCHC-type containing 3
91	hsa-miR-27b-5p	CSRNP2	cysteine and serine rich nuclear protein 2
91	hsa-miR-27b-5p	CLIP4	CAP-Gly domain containing linker protein family member 4
90	hsa-miR-27b-5p	CRYZ	crystallin zeta
100	hsa-miR-23b-5p	GIPC3	GIPC PDZ domain containing family member 3
96	hsa-miR-23b-5p	VSIG1	V-set and immunoglobulin domain containing 1
95	hsa-miR-23b-5p	MTMR4	myotubularin related protein 4
95	hsa-miR-23b-5p	ABCA1	ATP binding cassette subfamily A member 1
94	hsa-miR-23b-5p	MLIP	muscular LMNA interacting protein
94	hsa-miR-23b-5p	TMEM127	transmembrane protein 127
94	hsa-miR-23b-5p	GOLGA6L1	golgin A6 family-like 1
94	hsa-miR-23b-5p	LOC100132813	uncharacterized LOC100132813
94	hsa-miR-23b-5p	GOLGA6L6	golgin A6 family-like 6
94	hsa-miR-23b-5p	SSMEM1	serine rich single-pass membrane protein 1
93	hsa-miR-23b-5p	USH2A	usherin
91	hsa-miR-23b-5p	KCNIP1	potassium voltage-gated channel interacting protein 1
91	hsa-miR-23b-5p	GPC6	glypican 6
90	hsa-miR-23b-5p	ATXN1	ataxin 1
90	hsa-miR-23b-5p	MAPRE1	microtubule associated protein RP/EB family member 1
90	hsa-miR-23b-5p	DSC1	desmocollin 1
100	hsa-miR-23b-3p	ZNF99	zinc finger protein 99
100	hsa-miR-23b-3p	PDE7A	phosphodiesterase 7A
100	hsa-miR-23b-3p	PPARGC1A	PPARG coactivator 1 alpha
100	hsa-miR-23b-3p	KLF3	Kruppel like factor 3
100	hsa-miR-23b-3p	SEMA6D	semaphorin 6D
100	hsa-miR-23b-3p	FAM234B	family with sequence similarity 234 member B
100	hsa-miR-23b-3p	AUH	AU RNA binding methylglutaconyl-CoA hydratase
100	hsa-miR-23b-3p	PDE4B	phosphodiesterase 4B
100	hsa-miR-23b-3p	TOP1	DNA topoisomerase I
100	hsa-miR-23b-3p	FUT9	fucosyltransferase 9
100	hsa-miR-23b-3p	INTU	inturned planar cell polarity protein
100	hsa-miR-23b-3p	TAB3	TGF-beta activated kinase 1 (MAP3K7) binding protein 3
100	hsa-miR-23b-3p	ZBTB34	zinc finger and BTB domain containing 34
100	hsa-miR-23b-3p	SESN3	sestrin 3
100	hsa-miR-23b-3p	DNAJC6	DnaJ heat shock protein family (Hsp40) member C6
100	hsa-miR-23b-3p	TRIL	TLR4 interactor with leucine rich repeats
100	hsa-miR-23b-3p	ZNF138	zinc finger protein 138
100	hsa-miR-23b-3p	SEC23IP	SEC23 interacting protein
100	hsa-miR-23b-3p	TMED5	transmembrane p24 trafficking protein 5
99	hsa-miR-23b-3p	PPM1K	protein phosphatase, Mg2+/Mn2+ dependent 1K
99	hsa-miR-23b-3p	VGLL3	vestigial like family member 3
99	hsa-miR-23b-3p	ARHGAP20	Rho GTPase activating protein 20
99	hsa-miR-23b-3p	MRC1	mannose receptor C-type 1
99	hsa-miR-23b-3p	FAM126B	family with sequence similarity 126 member B
99	hsa-miR-23b-3p	TMPO	thymopoietin
99	hsa-miR-23b-3p	PPP4R4	protein phosphatase 4 regulatory subunit 4
99	hsa-miR-23b-3p	HEXIM1	HEXIM P-TEFb complex subunit 1
99	hsa-miR-23b-3p	PKP4	plakophilin 4
99	hsa-miR-23b-3p	SFT2D1	SFT2 domain containing 1
99	hsa-miR-23b-3p	ATP11C	ATPase phospholipid transporting 11C
99	hsa-miR-23b-3p	NEK6	NIMA related kinase 6
99	hsa-miR-23b-3p	PTEN	phosphatase and tensin homolog
99	hsa-miR-23b-3p	TNRC6A	trinucleotide repeat containing 6A
99	hsa-miR-23b-3p	SLC6A14	solute carrier family 6 member 14
99	hsa-miR-23b-3p	C2orf69	chromosome 2 open reading frame 69
99	hsa-miR-23b-3p	LPP	LIM domain containing preferred translocation partner in lipoma
99	hsa-miR-23b-3p	ETNK1	ethanolamine kinase 1
99	hsa-miR-23b-3p	CCNT2	cyclin T2
99	hsa-miR-23b-3p	ZNF716	zinc finger protein 716
99	hsa-miR-23b-3p	WBP2	WW domain binding protein 2
98	hsa-miR-23b-3p	MICU3	mitochondrial calcium uptake family member 3
98	hsa-miR-23b-3p	CACUL1	CDK2 associated cullin domain 1
98	hsa-miR-23b-3p	ZFHX4	zinc finger homeobox 4
98	hsa-miR-23b-3p	ROBO2	roundabout guidance receptor 2
98	hsa-miR-23b-3p	CTCF	CCCTC-binding factor
98	hsa-miR-23b-3p	CNOT6L	CCR4-NOT transcription complex subunit 6 like
98	hsa-miR-23b-3p	ZNF117	zinc finger protein 117
98	hsa-miR-23b-3p	CSNK1G3	casein kinase 1 gamma 3
98	hsa-miR-23b-3p	SLC1A1	solute carrier family 1 member 1
98	hsa-miR-23b-3p	SEC24A	SEC24 homolog A, COPII coat complex component
98	hsa-miR-23b-3p	BORA	bora, aurora kinase A activator
98	hsa-miR-23b-3p	NACC2	NACC family member 2
98	hsa-miR-23b-3p	SLC4A4	solute carrier family 4 member 4
98	hsa-miR-23b-3p	PPIF	peptidylprolyl isomerase F
98	hsa-miR-23b-3p	PRTG	protogenin
98	hsa-miR-23b-3p	CDC40	cell division cycle 40
98	hsa-miR-23b-3p	NR6A1	nuclear receptor subfamily 6 group A member 1
98	hsa-miR-23b-3p	NUP50	nucleoporin 50
98	hsa-miR-23b-3p	RAB8B	RAB8B, member RAS oncogene family
98	hsa-miR-23b-3p	REPS2	RALBP1 associated Eps domain containing 2
98	hsa-miR-23b-3p	MAP4K4	mitogen-activated protein kinase kinase kinase kinase 4
98	hsa-miR-23b-3p	NUFIP2	nuclear FMR1 interacting protein 2
98	hsa-miR-23b-3p	RPRD2	regulation of nuclear pre-mRNA domain containing 2
98	hsa-miR-23b-3p	SCG5	secretogranin V
98	hsa-miR-23b-3p	NCOA2	nuclear receptor coactivator 2
97	hsa-miR-23b-3p	CLCN3	chloride voltage-gated channel 3
97	hsa-miR-23b-3p	AGAP1	ArfGAP with GTPase domain, ankyrin repeat and PH domain 1
97	hsa-miR-23b-3p	STAT5B	signal transducer and activator of transcription 5B
97	hsa-miR-23b-3p	CRLF3	cytokine receptor like factor 3
97	hsa-miR-23b-3p	ELF4	E74 like ETS transcription factor 4
97	hsa-miR-23b-3p	SNX5	sorting nexin 5
97	hsa-miR-23b-3p	CNR1	cannabinoid receptor 1
97	hsa-miR-23b-3p	SOCS6	suppressor of cytokine signaling 6
97	hsa-miR-23b-3p	TLK1	tousled like kinase 1
97	hsa-miR-23b-3p	MCFD2	multiple coagulation factor deficiency 2
97	hsa-miR-23b-3p	SEC23A	Sec23 homolog A, coat complex II component
97	hsa-miR-23b-3p	ZIC4	Zic family member 4
97	hsa-miR-23b-3p	TUSC2	tumor suppressor 2, mitochondrial calcium regulator
97	hsa-miR-23b-3p	PDIA6	protein disulfide isomerase family A member 6
97	hsa-miR-23b-3p	OSBPL8	oxysterol binding protein like 8
97	hsa-miR-23b-3p	PTGER4	prostaglandin E receptor 4
97	hsa-miR-23b-3p	MAP3K1	mitogen-activated protein kinase kinase kinase 1
97	hsa-miR-23b-3p	NUAK2	NUAK family kinase 2
97	hsa-miR-23b-3p	TNPO1	transportin 1
97	hsa-miR-23b-3p	STX12	syntaxin 12
97	hsa-miR-23b-3p	IGSF8	immunoglobulin superfamily member 8
97	hsa-miR-23b-3p	CGGBP1	CGG triplet repeat binding protein 1
97	hsa-miR-23b-3p	CRISPLD1	cysteine rich secretory protein LCCL domain containing 1
97	hsa-miR-23b-3p	NSD2	nuclear receptor binding SET domain protein 2
97	hsa-miR-23b-3p	BRWD1	bromodomain and WD repeat domain containing 1
97	hsa-miR-23b-3p	C3orf52	chromosome 3 open reading frame 52
97	hsa-miR-23b-3p	TNFAIP3	TNF alpha induced protein 3
97	hsa-miR-23b-3p	NAP1L5	nucleosome assembly protein 1 like 5
97	hsa-miR-23b-3p	PRDM1	PR/SET domain 1
97	hsa-miR-23b-3p	MAP7	microtubule associated protein 7
96	hsa-miR-23b-3p	TMOD1	tropomodulin 1
96	hsa-miR-23b-3p	MBTD1	mbt domain containing 1
96	hsa-miR-23b-3p	AKAP11	A-kinase anchoring protein 11
96	hsa-miR-23b-3p	RGS8	regulator of G protein signaling 8
96	hsa-miR-23b-3p	MIS18A	MIS18 kinetochore protein A
96	hsa-miR-23b-3p	ARL8B	ADP ribosylation factor like GTPase 8B
96	hsa-miR-23b-3p	CCSAP	centriole, cilia and spindle associated protein
96	hsa-miR-23b-3p	GXYLT1	glucoside xylosyltransferase 1
96	hsa-miR-23b-3p	NLGN4X	neuroligin 4 X-linked
96	hsa-miR-23b-3p	SPOPL	speckle type BTB/POZ protein like
96	hsa-miR-23b-3p	FBXO32	F-box protein 32
96	hsa-miR-23b-3p	MIGA1	mitoguardin 1
96	hsa-miR-23b-3p	RUFY2	RUN and FYVE domain containing 2
96	hsa-miR-23b-3p	CREBZF	CREB/ATF bZIP transcription factor
96	hsa-miR-23b-3p	KPNA4	karyopherin subunit alpha 4
96	hsa-miR-23b-3p	KDM6A	lysine demethylase 6A
96	hsa-miR-23b-3p	RAP1A	RAP1A, member of RAS oncogene family
96	hsa-miR-23b-3p	G3BP2	G3BP stress granule assembly factor 2
96	hsa-miR-23b-3p	PKIA	cAMP-dependent protein kinase inhibitor alpha
96	hsa-miR-23b-3p	ATP6V1E1	ATPase H+ transporting V1 subunit E1
96	hsa-miR-23b-3p	CCL7	C-C motif chemokine ligand 7
96	hsa-miR-23b-3p	HNF4G	hepatocyte nuclear factor 4 gamma
96	hsa-miR-23b-3p	TNRC6C	trinucleotide repeat containing 6C
96	hsa-miR-23b-3p	POU4F2	POU class 4 homeobox 2
96	hsa-miR-23b-3p	ALDH1A2	aldehyde dehydrogenase 1 family member A2
96	hsa-miR-23b-3p	EGR3	early growth response 3
96	hsa-miR-23b-3p	STARD3NL	STARD3 N-terminal like
96	hsa-miR-23b-3p	AUTS2	AUTS2, activator of transcription and developmental regulator
96	hsa-miR-23b-3p	TJP1	tight junction protein 1
96	hsa-miR-23b-3p	ZNF506	zinc finger protein 506
96	hsa-miR-23b-3p	HS6ST2	heparan sulfate 6-O-sulfotransferase 2
96	hsa-miR-23b-3p	ZC3H12C	zinc finger CCCH-type containing 12C
95	hsa-miR-23b-3p	PNRC2	proline rich nuclear receptor coactivator 2
95	hsa-miR-23b-3p	ZNF493	zinc finger protein 493
95	hsa-miR-23b-3p	CELF2	CUGBP Elav-like family member 2
95	hsa-miR-23b-3p	ELF2	E74 like ETS transcription factor 2
95	hsa-miR-23b-3p	THAP12	THAP domain containing 12
95	hsa-miR-23b-3p	MT2A	metallothionein 2A
95	hsa-miR-23b-3p	PPP1R12A	protein phosphatase 1 regulatory subunit 12A
95	hsa-miR-23b-3p	ATXN7	ataxin 7
95	hsa-miR-23b-3p	ZBTB44	zinc finger and BTB domain containing 44
95	hsa-miR-23b-3p	NEK7	NIMA related kinase 7
95	hsa-miR-23b-3p	RAB11FIP2	RAB11 family interacting protein 2
95	hsa-miR-23b-3p	VCAN	versican
95	hsa-miR-23b-3p	TNKS2	tankyrase 2
95	hsa-miR-23b-3p	EPHB2	EPH receptor B2
95	hsa-miR-23b-3p	WDR37	WD repeat domain 37
95	hsa-miR-23b-3p	IL6R	interleukin 6 receptor
95	hsa-miR-23b-3p	LHFPL2	LHFPL tetraspan subfamily member 2
95	hsa-miR-23b-3p	TNFAIP6	TNF alpha induced protein 6
95	hsa-miR-23b-3p	MET	MET proto-oncogene, receptor tyrosine kinase
95	hsa-miR-23b-3p	NGLY1	N-glycanase 1
95	hsa-miR-23b-3p	ZNF839	zinc finger protein 839
95	hsa-miR-23b-3p	CBLB	Cbl proto-oncogene B
95	hsa-miR-23b-3p	CASP10	caspase 10
95	hsa-miR-23b-3p	RORA	RAR related orphan receptor A
94	hsa-miR-23b-3p	ZNF395	zinc finger protein 395
94	hsa-miR-23b-3p	QSER1	glutamine and serine rich 1
94	hsa-miR-23b-3p	TRIB1	tribbles pseudokinase 1
94	hsa-miR-23b-3p	PRDM10	PR/SET domain 10
94	hsa-miR-23b-3p	MDFIC	MyoD family inhibitor domain containing
94	hsa-miR-23b-3p	SWT1	SWT1, RNA endoribonuclease homolog
94	hsa-miR-23b-3p	TRIM14	tripartite motif containing 14
94	hsa-miR-23b-3p	ERBIN	erbb2 interacting protein
94	hsa-miR-23b-3p	FUT4	fucosyltransferase 4
94	hsa-miR-23b-3p	ZNF30	zinc finger protein 30
94	hsa-miR-23b-3p	CBLL1	Cbl proto-oncogene like 1
94	hsa-miR-23b-3p	CAB39	calcium binding protein 39
94	hsa-miR-23b-3p	SLC12A2	solute carrier family 12 member 2
94	hsa-miR-23b-3p	AP1S2	adaptor related protein complex 1 subunit sigma 2
94	hsa-miR-23b-3p	SERINC5	serine incorporator 5
94	hsa-miR-23b-3p	EBF3	EBF transcription factor 3
94	hsa-miR-23b-3p	RBBP6	RB binding protein 6, ubiquitin ligase
94	hsa-miR-23b-3p	RPL31	ribosomal protein L31
94	hsa-miR-23b-3p	ZNF676	zinc finger protein 676
94	hsa-miR-23b-3p	ZNF655	zinc finger protein 655
94	hsa-miR-23b-3p	NRXN1	neurexin 1
94	hsa-miR-23b-3p	NUS1	NUS1, dehydrodolichyl diphosphate synthase subunit
94	hsa-miR-23b-3p	SATB1	SATB homeobox 1
94	hsa-miR-23b-3p	ZNF208	zinc finger protein 208
94	hsa-miR-23b-3p	COL11A2	collagen type XI alpha 2 chain
94	hsa-miR-23b-3p	HOXD10	homeobox D10
94	hsa-miR-23b-3p	KMT5A	lysine methyltransferase 5A
94	hsa-miR-23b-3p	VKORC1L1	vitamin K epoxide reductase complex subunit 1 like 1
94	hsa-miR-23b-3p	PAX9	paired box 9
94	hsa-miR-23b-3p	TTC7B	tetratricopeptide repeat domain 7B
94	hsa-miR-23b-3p	C6orf62	chromosome 6 open reading frame 62
94	hsa-miR-23b-3p	VEPH1	ventricular zone expressed PH domain containing 1
93	hsa-miR-23b-3p	MAB21L2	mab-21 like 2
93	hsa-miR-23b-3p	ADAM23	ADAM metallopeptidase domain 23
93	hsa-miR-23b-3p	ZNF468	zinc finger protein 468
93	hsa-miR-23b-3p	PIP4K2B	phosphatidylinositol-5-phosphate 4-kinase type 2 beta
93	hsa-miR-23b-3p	STT3B	STT3B, catalytic subunit of the oligosaccharyltransferase complex
93	hsa-miR-23b-3p	SPSB4	splA/ryanodine receptor domain and SOCS box containing 4
93	hsa-miR-23b-3p	CHUK	conserved helix-loop-helix ubiquitous kinase
93	hsa-miR-23b-3p	CCDC186	coiled-coil domain containing 186
93	hsa-miR-23b-3p	ZNF721	zinc finger protein 721
93	hsa-miR-23b-3p	CEP63	centrosomal protein 63
93	hsa-miR-23b-3p	ZNF626	zinc finger protein 626
93	hsa-miR-23b-3p	PAK2	p21 (RAC1) activated kinase 2
93	hsa-miR-23b-3p	MAK16	MAK16 homolog
93	hsa-miR-23b-3p	SIX4	SIX homeobox 4
93	hsa-miR-23b-3p	JARID2	jumonji and AT-rich interaction domain containing 2
93	hsa-miR-23b-3p	RRAS2	RAS related 2
93	hsa-miR-23b-3p	POM121C	POM121 transmembrane nucleoporin C
93	hsa-miR-23b-3p	RALYL	RALY RNA binding protein like
93	hsa-miR-23b-3p	TMOD2	tropomodulin 2
93	hsa-miR-23b-3p	TOX	thymocyte selection associated high mobility group box
93	hsa-miR-23b-3p	BICD2	BICD cargo adaptor 2
93	hsa-miR-23b-3p	NKAIN2	sodium/potassium transporting ATPase interacting 2
93	hsa-miR-23b-3p	UQCRFS1	ubiquinol-cytochrome c reductase, Rieske iron-sulfur polypeptide 1
93	hsa-miR-23b-3p	IPMK	inositol polyphosphate multikinase
93	hsa-miR-23b-3p	ADGRG2	adhesion G protein-coupled receptor G2
93	hsa-miR-23b-3p	XIAP	X-linked inhibitor of apoptosis
93	hsa-miR-23b-3p	TOP2B	DNA topoisomerase II beta
93	hsa-miR-23b-3p	BEX5	brain expressed X-linked 5
93	hsa-miR-23b-3p	USP53	ubiquitin specific peptidase 53
93	hsa-miR-23b-3p	TMEM170A	transmembrane protein 170A
93	hsa-miR-23b-3p	LIN54	lin-54 DREAM MuvB core complex component
92	hsa-miR-23b-3p	ESRP1	epithelial splicing regulatory protein 1
92	hsa-miR-23b-3p	FOXP2	forkhead box P2
92	hsa-miR-23b-3p	MBOAT7	membrane bound O-acyltransferase domain containing 7
92	hsa-miR-23b-3p	ZNF737	zinc finger protein 737
92	hsa-miR-23b-3p	TMEM131L	transmembrane 131 like
92	hsa-miR-23b-3p	DCUN1D1	defective in cullin neddylation 1 domain containing 1
92	hsa-miR-23b-3p	MYH2	myosin heavy chain 2
92	hsa-miR-23b-3p	MTF1	metal regulatory transcription factor 1
92	hsa-miR-23b-3p	WBP4	WW domain binding protein 4
92	hsa-miR-23b-3p	TMEM135	transmembrane protein 135
92	hsa-miR-23b-3p	MYH1	myosin heavy chain 1
92	hsa-miR-23b-3p	ZBTB18	zinc finger and BTB domain containing 18
92	hsa-miR-23b-3p	CAMTA1	calmodulin binding transcription activator 1
92	hsa-miR-23b-3p	RNF150	ring finger protein 150
92	hsa-miR-23b-3p	SIPA1L1	signal induced proliferation associated 1 like 1
92	hsa-miR-23b-3p	HTR2A	5-hydroxytryptamine receptor 2A
92	hsa-miR-23b-3p	DTNA	dystrobrevin alpha
92	hsa-miR-23b-3p	GRM5	glutamate metabotropic receptor 5
92	hsa-miR-23b-3p	ZNF420	zinc finger protein 420
92	hsa-miR-23b-3p	TMEM263	transmembrane protein 263
92	hsa-miR-23b-3p	COL4A1	collagen type IV alpha 1 chain
92	hsa-miR-23b-3p	CASP7	caspase 7
92	hsa-miR-23b-3p	NKX2-1	NK2 homeobox 1
92	hsa-miR-23b-3p	CAMK2G	calcium/calmodulin dependent protein kinase II gamma
92	hsa-miR-23b-3p	CPEB2	cytoplasmic polyadenylation element binding protein 2
92	hsa-miR-23b-3p	TXLNG	taxilin gamma
92	hsa-miR-23b-3p	NIPSNAP2	nipsnap homolog 2
92	hsa-miR-23b-3p	ZNF559	zinc finger protein 559
92	hsa-miR-23b-3p	RAB39B	RAB39B, member RAS oncogene family
92	hsa-miR-23b-3p	SATB2	SATB homeobox 2
92	hsa-miR-23b-3p	SAFB	scaffold attachment factor B
92	hsa-miR-23b-3p	ELAVL4	ELAV like RNA binding protein 4
92	hsa-miR-23b-3p	FGF2	fibroblast growth factor 2
92	hsa-miR-23b-3p	ERBB4	erb-b2 receptor tyrosine kinase 4
92	hsa-miR-23b-3p	PTPN4	protein tyrosine phosphatase, non-receptor type 4
92	hsa-miR-23b-3p	WHAMM	WAS protein homolog associated with actin, golgi membranes and microtubules
91	hsa-miR-23b-3p	CCM2	CCM2 scaffold protein
91	hsa-miR-23b-3p	EPSTI1	epithelial stromal interaction 1
91	hsa-miR-23b-3p	NLGN4Y	neuroligin 4 Y-linked
91	hsa-miR-23b-3p	LPAR1	lysophosphatidic acid receptor 1
91	hsa-miR-23b-3p	TGFBR2	transforming growth factor beta receptor 2
91	hsa-miR-23b-3p	CLDN12	claudin 12
91	hsa-miR-23b-3p	SEC14L1	SEC14 like lipid binding 1
91	hsa-miR-23b-3p	PNRC1	proline rich nuclear receptor coactivator 1
91	hsa-miR-23b-3p	RAD21	RAD21 cohesin complex component
91	hsa-miR-23b-3p	ZNRF2	zinc and ring finger 2
91	hsa-miR-23b-3p	ZNF257	zinc finger protein 257
91	hsa-miR-23b-3p	CA2	carbonic anhydrase 2
91	hsa-miR-23b-3p	FGD4	FYVE, RhoGEF and PH domain containing 4
91	hsa-miR-23b-3p	ZNF652	zinc finger protein 652
91	hsa-miR-23b-3p	ABHD18	abhydrolase domain containing 18
91	hsa-miR-23b-3p	NDFIP2	Nedd4 family interacting protein 2
91	hsa-miR-23b-3p	KCNK5	potassium two pore domain channel subfamily K member 5
91	hsa-miR-23b-3p	RBM47	RNA binding motif protein 47
91	hsa-miR-23b-3p	ENTPD5	ectonucleoside triphosphate diphosphohydrolase 5
91	hsa-miR-23b-3p	GNRHR	gonadotropin releasing hormone receptor
91	hsa-miR-23b-3p	TET3	tet methylcytosine dioxygenase 3
91	hsa-miR-23b-3p	SSBP2	single stranded DNA binding protein 2
91	hsa-miR-23b-3p	LAMP1	lysosomal associated membrane protein 1
91	hsa-miR-23b-3p	BLCAP	BLCAP, apoptosis inducing factor
91	hsa-miR-23b-3p	TMEM245	transmembrane protein 245
91	hsa-miR-23b-3p	C12orf76	chromosome 12 open reading frame 76
91	hsa-miR-23b-3p	ASXL3	ASXL transcriptional regulator 3
91	hsa-miR-23b-3p	POM121	POM121 transmembrane nucleoporin
91	hsa-miR-23b-3p	UBE2R2	ubiquitin conjugating enzyme E2 R2
91	hsa-miR-23b-3p	ANKHD1	ankyrin repeat and KH domain containing 1
91	hsa-miR-23b-3p	PLXNC1	plexin C1
90	hsa-miR-23b-3p	MED12L	mediator complex subunit 12 like
90	hsa-miR-23b-3p	ZMYM2	zinc finger MYM-type containing 2
90	hsa-miR-23b-3p	FREM1	FRAS1 related extracellular matrix 1
90	hsa-miR-23b-3p	MYCT1	MYC target 1
90	hsa-miR-23b-3p	GLS	glutaminase
90	hsa-miR-23b-3p	ZNF765	zinc finger protein 765
90	hsa-miR-23b-3p	SMS	spermine synthase
90	hsa-miR-23b-3p	CUL3	cullin 3
90	hsa-miR-23b-3p	TOX3	TOX high mobility group box family member 3
90	hsa-miR-23b-3p	CXCL12	C-X-C motif chemokine ligand 12
90	hsa-miR-23b-3p	RFX3	regulatory factor X3
90	hsa-miR-23b-3p	STON2	stonin 2
90	hsa-miR-23b-3p	REEP1	receptor accessory protein 1
90	hsa-miR-23b-3p	NOL4	nucleolar protein 4
90	hsa-miR-23b-3p	IGSF10	immunoglobulin superfamily member 10
90	hsa-miR-23b-3p	HMGB2	high mobility group box 2
90	hsa-miR-23b-3p	TCF24	transcription factor 24
90	hsa-miR-23b-3p	EXOC3L4	exocyst complex component 3 like 4
90	hsa-miR-23b-3p	RETREG3	reticulophagy regulator family member 3
90	hsa-miR-23b-3p	UBE2D1	ubiquitin conjugating enzyme E2 D1
90	hsa-miR-23b-3p	UBE2O	ubiquitin conjugating enzyme E2 O
90	hsa-miR-23b-3p	ZCCHC2	zinc finger CCHC-type containing 2
90	hsa-miR-23b-3p	ELOVL3	ELOVL fatty acid elongase 3
90	hsa-miR-23b-3p	NFIA	nuclear factor I A
90	hsa-miR-23b-3p	ADCY1	adenylate cyclase 1
90	hsa-miR-23b-3p	MARCKSL1	MARCKS like 1
90	hsa-miR-23b-3p	SMIM9	small integral membrane protein 9
90	hsa-miR-23b-3p	SSH2	slingshot protein phosphatase 2
90	hsa-miR-23b-3p	CNN2	calponin 2
90	hsa-miR-23b-3p	HAS2	hyaluronan synthase 2
90	hsa-miR-23b-3p	TRPM7	transient receptor potential cation channel subfamily M member 7
90	hsa-miR-23b-3p	ZIC1	Zic family member 1
90	hsa-miR-23b-3p	ZNF680	zinc finger protein 680
90	hsa-miR-23b-3p	ASAH2B	N-acylsphingosine amidohydrolase 2B
90	hsa-miR-23b-3p	TCP11L1	t-complex 11 like 1
100	hsa-miR-23a-5p	GIPC3	GIPC PDZ domain containing family member 3
95	hsa-miR-23a-5p	MTMR4	myotubularin related protein 4
95	hsa-miR-23a-5p	ABCA1	ATP binding cassette subfamily A member 1
95	hsa-miR-23a-5p	VSIG1	V-set and immunoglobulin domain containing 1
94	hsa-miR-23a-5p	MLIP	muscular LMNA interacting protein
94	hsa-miR-23a-5p	GOLGA6L1	golgin A6 family-like 1
94	hsa-miR-23a-5p	GOLGA6L6	golgin A6 family-like 6
93	hsa-miR-23a-5p	LOC100132813	uncharacterized LOC100132813
93	hsa-miR-23a-5p	SSMEM1	serine rich single-pass membrane protein 1
92	hsa-miR-23a-5p	USH2A	usherin
90	hsa-miR-23a-5p	TMEM127	transmembrane protein 127
90	hsa-miR-23a-5p	MYEOV	myeloma overexpressed
100	hsa-miR-23a-3p	ZNF99	zinc finger protein 99
100	hsa-miR-23a-3p	SEMA6D	semaphorin 6D
100	hsa-miR-23a-3p	FAM234B	family with sequence similarity 234 member B
100	hsa-miR-23a-3p	TRIL	TLR4 interactor with leucine rich repeats
100	hsa-miR-23a-3p	INTU	inturned planar cell polarity protein
100	hsa-miR-23a-3p	ZNF138	zinc finger protein 138
100	hsa-miR-23a-3p	AUH	AU RNA binding methylglutaconyl-CoA hydratase
100	hsa-miR-23a-3p	TAB3	TGF-beta activated kinase 1 (MAP3K7) binding protein 3
100	hsa-miR-23a-3p	SEC23IP	SEC23 interacting protein
100	hsa-miR-23a-3p	ZBTB34	zinc finger and BTB domain containing 34
100	hsa-miR-23a-3p	PDE7A	phosphodiesterase 7A
100	hsa-miR-23a-3p	PPARGC1A	PPARG coactivator 1 alpha
100	hsa-miR-23a-3p	PDE4B	phosphodiesterase 4B
100	hsa-miR-23a-3p	TOP1	DNA topoisomerase I
100	hsa-miR-23a-3p	KLF3	Kruppel like factor 3
100	hsa-miR-23a-3p	TMED5	transmembrane p24 trafficking protein 5
100	hsa-miR-23a-3p	FUT9	fucosyltransferase 9
100	hsa-miR-23a-3p	SESN3	sestrin 3
100	hsa-miR-23a-3p	DNAJC6	DnaJ heat shock protein family (Hsp40) member C6
99	hsa-miR-23a-3p	PPM1K	protein phosphatase, Mg2+/Mn2+ dependent 1K
99	hsa-miR-23a-3p	VGLL3	vestigial like family member 3
99	hsa-miR-23a-3p	SFT2D1	SFT2 domain containing 1
99	hsa-miR-23a-3p	SLC6A14	solute carrier family 6 member 14
99	hsa-miR-23a-3p	ZNF716	zinc finger protein 716
99	hsa-miR-23a-3p	C2orf69	chromosome 2 open reading frame 69
99	hsa-miR-23a-3p	ATP11C	ATPase phospholipid transporting 11C
99	hsa-miR-23a-3p	NEK6	NIMA related kinase 6
99	hsa-miR-23a-3p	LPP	LIM domain containing preferred translocation partner in lipoma
99	hsa-miR-23a-3p	ARHGAP20	Rho GTPase activating protein 20
99	hsa-miR-23a-3p	MRC1	mannose receptor C-type 1
99	hsa-miR-23a-3p	ETNK1	ethanolamine kinase 1
99	hsa-miR-23a-3p	WBP2	WW domain binding protein 2
99	hsa-miR-23a-3p	FAM126B	family with sequence similarity 126 member B
99	hsa-miR-23a-3p	TMPO	thymopoietin
99	hsa-miR-23a-3p	PPP4R4	protein phosphatase 4 regulatory subunit 4
99	hsa-miR-23a-3p	HEXIM1	HEXIM P-TEFb complex subunit 1
99	hsa-miR-23a-3p	CCNT2	cyclin T2
99	hsa-miR-23a-3p	PKP4	plakophilin 4
99	hsa-miR-23a-3p	PTEN	phosphatase and tensin homolog
99	hsa-miR-23a-3p	TNRC6A	trinucleotide repeat containing 6A
98	hsa-miR-23a-3p	SLC4A4	solute carrier family 4 member 4
98	hsa-miR-23a-3p	MICU3	mitochondrial calcium uptake family member 3
98	hsa-miR-23a-3p	RAB8B	RAB8B, member RAS oncogene family
98	hsa-miR-23a-3p	CACUL1	CDK2 associated cullin domain 1
98	hsa-miR-23a-3p	PPIF	peptidylprolyl isomerase F
98	hsa-miR-23a-3p	ZNF117	zinc finger protein 117
98	hsa-miR-23a-3p	REPS2	RALBP1 associated Eps domain containing 2
98	hsa-miR-23a-3p	CSNK1G3	casein kinase 1 gamma 3
98	hsa-miR-23a-3p	ZFHX4	zinc finger homeobox 4
98	hsa-miR-23a-3p	SLC1A1	solute carrier family 1 member 1
98	hsa-miR-23a-3p	MAP4K4	mitogen-activated protein kinase kinase kinase kinase 4
98	hsa-miR-23a-3p	ROBO2	roundabout guidance receptor 2
98	hsa-miR-23a-3p	PRTG	protogenin
98	hsa-miR-23a-3p	NUFIP2	nuclear FMR1 interacting protein 2
98	hsa-miR-23a-3p	RPRD2	regulation of nuclear pre-mRNA domain containing 2
98	hsa-miR-23a-3p	CTCF	CCCTC-binding factor
98	hsa-miR-23a-3p	SCG5	secretogranin V
98	hsa-miR-23a-3p	SEC24A	SEC24 homolog A, COPII coat complex component
98	hsa-miR-23a-3p	CDC40	cell division cycle 40
98	hsa-miR-23a-3p	BORA	bora, aurora kinase A activator
98	hsa-miR-23a-3p	NR6A1	nuclear receptor subfamily 6 group A member 1
98	hsa-miR-23a-3p	CNOT6L	CCR4-NOT transcription complex subunit 6 like
98	hsa-miR-23a-3p	NCOA2	nuclear receptor coactivator 2
98	hsa-miR-23a-3p	NUP50	nucleoporin 50
98	hsa-miR-23a-3p	NACC2	NACC family member 2
97	hsa-miR-23a-3p	CGGBP1	CGG triplet repeat binding protein 1
97	hsa-miR-23a-3p	CRISPLD1	cysteine rich secretory protein LCCL domain containing 1
97	hsa-miR-23a-3p	CNR1	cannabinoid receptor 1
97	hsa-miR-23a-3p	CLCN3	chloride voltage-gated channel 3
97	hsa-miR-23a-3p	PTGER4	prostaglandin E receptor 4
97	hsa-miR-23a-3p	NSD2	nuclear receptor binding SET domain protein 2
97	hsa-miR-23a-3p	SOCS6	suppressor of cytokine signaling 6
97	hsa-miR-23a-3p	BRWD1	bromodomain and WD repeat domain containing 1
97	hsa-miR-23a-3p	AGAP1	ArfGAP with GTPase domain, ankyrin repeat and PH domain 1
97	hsa-miR-23a-3p	C3orf52	chromosome 3 open reading frame 52
97	hsa-miR-23a-3p	STAT5B	signal transducer and activator of transcription 5B
97	hsa-miR-23a-3p	MAP3K1	mitogen-activated protein kinase kinase kinase 1
97	hsa-miR-23a-3p	TNFAIP3	TNF alpha induced protein 3
97	hsa-miR-23a-3p	TLK1	tousled like kinase 1
97	hsa-miR-23a-3p	CRLF3	cytokine receptor like factor 3
97	hsa-miR-23a-3p	NAP1L5	nucleosome assembly protein 1 like 5
97	hsa-miR-23a-3p	NUAK2	NUAK family kinase 2
97	hsa-miR-23a-3p	MCFD2	multiple coagulation factor deficiency 2
97	hsa-miR-23a-3p	ELF4	E74 like ETS transcription factor 4
97	hsa-miR-23a-3p	SEC23A	Sec23 homolog A, coat complex II component
97	hsa-miR-23a-3p	TNPO1	transportin 1
97	hsa-miR-23a-3p	STX12	syntaxin 12
97	hsa-miR-23a-3p	ZIC4	Zic family member 4
97	hsa-miR-23a-3p	TUSC2	tumor suppressor 2, mitochondrial calcium regulator
97	hsa-miR-23a-3p	PRDM1	PR/SET domain 1
97	hsa-miR-23a-3p	MAP7	microtubule associated protein 7
97	hsa-miR-23a-3p	PDIA6	protein disulfide isomerase family A member 6
97	hsa-miR-23a-3p	IGSF8	immunoglobulin superfamily member 8
97	hsa-miR-23a-3p	SNX5	sorting nexin 5
97	hsa-miR-23a-3p	OSBPL8	oxysterol binding protein like 8
96	hsa-miR-23a-3p	AUTS2	AUTS2, activator of transcription and developmental regulator
96	hsa-miR-23a-3p	TJP1	tight junction protein 1
96	hsa-miR-23a-3p	G3BP2	G3BP stress granule assembly factor 2
96	hsa-miR-23a-3p	MIS18A	MIS18 kinetochore protein A
96	hsa-miR-23a-3p	ARL8B	ADP ribosylation factor like GTPase 8B
96	hsa-miR-23a-3p	CCSAP	centriole, cilia and spindle associated protein
96	hsa-miR-23a-3p	TMOD1	tropomodulin 1
96	hsa-miR-23a-3p	PKIA	cAMP-dependent protein kinase inhibitor alpha
96	hsa-miR-23a-3p	GXYLT1	glucoside xylosyltransferase 1
96	hsa-miR-23a-3p	NLGN4X	neuroligin 4 X-linked
96	hsa-miR-23a-3p	MBTD1	mbt domain containing 1
96	hsa-miR-23a-3p	ATP6V1E1	ATPase H+ transporting V1 subunit E1
96	hsa-miR-23a-3p	SPOPL	speckle type BTB/POZ protein like
96	hsa-miR-23a-3p	AKAP11	A-kinase anchoring protein 11
96	hsa-miR-23a-3p	ZNF506	zinc finger protein 506
96	hsa-miR-23a-3p	CCL7	C-C motif chemokine ligand 7
96	hsa-miR-23a-3p	HNF4G	hepatocyte nuclear factor 4 gamma
96	hsa-miR-23a-3p	FBXO32	F-box protein 32
96	hsa-miR-23a-3p	TNRC6C	trinucleotide repeat containing 6C
96	hsa-miR-23a-3p	HS6ST2	heparan sulfate 6-O-sulfotransferase 2
96	hsa-miR-23a-3p	MIGA1	mitoguardin 1
96	hsa-miR-23a-3p	RUFY2	RUN and FYVE domain containing 2
96	hsa-miR-23a-3p	CREBZF	CREB/ATF bZIP transcription factor
96	hsa-miR-23a-3p	POU4F2	POU class 4 homeobox 2
96	hsa-miR-23a-3p	ALDH1A2	aldehyde dehydrogenase 1 family member A2
96	hsa-miR-23a-3p	KPNA4	karyopherin subunit alpha 4
96	hsa-miR-23a-3p	ZC3H12C	zinc finger CCCH-type containing 12C
96	hsa-miR-23a-3p	EGR3	early growth response 3
96	hsa-miR-23a-3p	KDM6A	lysine demethylase 6A
96	hsa-miR-23a-3p	RAP1A	RAP1A, member of RAS oncogene family
96	hsa-miR-23a-3p	STARD3NL	STARD3 N-terminal like
96	hsa-miR-23a-3p	RGS8	regulator of G protein signaling 8
95	hsa-miR-23a-3p	RAB11FIP2	RAB11 family interacting protein 2
95	hsa-miR-23a-3p	PNRC2	proline rich nuclear receptor coactivator 2
95	hsa-miR-23a-3p	NGLY1	N-glycanase 1
95	hsa-miR-23a-3p	ZNF493	zinc finger protein 493
95	hsa-miR-23a-3p	THAP12	THAP domain containing 12
95	hsa-miR-23a-3p	CELF2	CUGBP Elav-like family member 2
95	hsa-miR-23a-3p	VCAN	versican
95	hsa-miR-23a-3p	MT2A	metallothionein 2A
95	hsa-miR-23a-3p	PPP1R12A	protein phosphatase 1 regulatory subunit 12A
95	hsa-miR-23a-3p	TNKS2	tankyrase 2
95	hsa-miR-23a-3p	EPHB2	EPH receptor B2
95	hsa-miR-23a-3p	ELF2	E74 like ETS transcription factor 2
95	hsa-miR-23a-3p	ZNF839	zinc finger protein 839
95	hsa-miR-23a-3p	WDR37	WD repeat domain 37
95	hsa-miR-23a-3p	IL6R	interleukin 6 receptor
95	hsa-miR-23a-3p	CBLB	Cbl proto-oncogene B
95	hsa-miR-23a-3p	LHFPL2	LHFPL tetraspan subfamily member 2
95	hsa-miR-23a-3p	TNFAIP6	TNF alpha induced protein 6
95	hsa-miR-23a-3p	ATXN7	ataxin 7
95	hsa-miR-23a-3p	CASP10	caspase 10
95	hsa-miR-23a-3p	RORA	RAR related orphan receptor A
95	hsa-miR-23a-3p	ZBTB44	zinc finger and BTB domain containing 44
95	hsa-miR-23a-3p	NEK7	NIMA related kinase 7
95	hsa-miR-23a-3p	MET	MET proto-oncogene, receptor tyrosine kinase
94	hsa-miR-23a-3p	RBBP6	RB binding protein 6, ubiquitin ligase
94	hsa-miR-23a-3p	ZNF30	zinc finger protein 30
94	hsa-miR-23a-3p	RPL31	ribosomal protein L31
94	hsa-miR-23a-3p	ZNF676	zinc finger protein 676
94	hsa-miR-23a-3p	COL11A2	collagen type XI alpha 2 chain
94	hsa-miR-23a-3p	CBLL1	Cbl proto-oncogene like 1
94	hsa-miR-23a-3p	CAB39	calcium binding protein 39
94	hsa-miR-23a-3p	ZNF395	zinc finger protein 395
94	hsa-miR-23a-3p	QSER1	glutamine and serine rich 1
94	hsa-miR-23a-3p	SLC12A2	solute carrier family 12 member 2
94	hsa-miR-23a-3p	HOXD10	homeobox D10
94	hsa-miR-23a-3p	KMT5A	lysine methyltransferase 5A
94	hsa-miR-23a-3p	AP1S2	adaptor related protein complex 1 subunit sigma 2
94	hsa-miR-23a-3p	ZNF655	zinc finger protein 655
94	hsa-miR-23a-3p	NRXN1	neurexin 1
94	hsa-miR-23a-3p	SERINC5	serine incorporator 5
94	hsa-miR-23a-3p	TRIB1	tribbles pseudokinase 1
94	hsa-miR-23a-3p	VKORC1L1	vitamin K epoxide reductase complex subunit 1 like 1
94	hsa-miR-23a-3p	PRDM10	PR/SET domain 10
94	hsa-miR-23a-3p	NUS1	NUS1, dehydrodolichyl diphosphate synthase subunit
94	hsa-miR-23a-3p	MDFIC	MyoD family inhibitor domain containing
94	hsa-miR-23a-3p	PAX9	paired box 9
94	hsa-miR-23a-3p	TTC7B	tetratricopeptide repeat domain 7B
94	hsa-miR-23a-3p	C6orf62	chromosome 6 open reading frame 62
94	hsa-miR-23a-3p	SWT1	SWT1, RNA endoribonuclease homolog
94	hsa-miR-23a-3p	TRIM14	tripartite motif containing 14
94	hsa-miR-23a-3p	EBF3	EBF transcription factor 3
94	hsa-miR-23a-3p	SATB1	SATB homeobox 1
94	hsa-miR-23a-3p	ZNF208	zinc finger protein 208
94	hsa-miR-23a-3p	ERBIN	erbb2 interacting protein
94	hsa-miR-23a-3p	VEPH1	ventricular zone expressed PH domain containing 1
94	hsa-miR-23a-3p	FUT4	fucosyltransferase 4
93	hsa-miR-23a-3p	RALYL	RALY RNA binding protein like
93	hsa-miR-23a-3p	TMOD2	tropomodulin 2
93	hsa-miR-23a-3p	TOX	thymocyte selection associated high mobility group box
93	hsa-miR-23a-3p	MAB21L2	mab-21 like 2
93	hsa-miR-23a-3p	ADGRG2	adhesion G protein-coupled receptor G2
93	hsa-miR-23a-3p	ADAM23	ADAM metallopeptidase domain 23
93	hsa-miR-23a-3p	ZNF468	zinc finger protein 468
93	hsa-miR-23a-3p	PIP4K2B	phosphatidylinositol-5-phosphate 4-kinase type 2 beta
93	hsa-miR-23a-3p	BICD2	BICD cargo adaptor 2
93	hsa-miR-23a-3p	XIAP	X-linked inhibitor of apoptosis
93	hsa-miR-23a-3p	CCDC186	coiled-coil domain containing 186
93	hsa-miR-23a-3p	TOP2B	DNA topoisomerase II beta
93	hsa-miR-23a-3p	STT3B	STT3B, catalytic subunit of the oligosaccharyltransferase complex
93	hsa-miR-23a-3p	SPSB4	splA/ryanodine receptor domain and SOCS box containing 4
93	hsa-miR-23a-3p	ZNF721	zinc finger protein 721
93	hsa-miR-23a-3p	CEP63	centrosomal protein 63
93	hsa-miR-23a-3p	ZNF626	zinc finger protein 626
93	hsa-miR-23a-3p	NKAIN2	sodium/potassium transporting ATPase interacting 2
93	hsa-miR-23a-3p	PAK2	p21 (RAC1) activated kinase 2
93	hsa-miR-23a-3p	BEX5	brain expressed X-linked 5
93	hsa-miR-23a-3p	USP53	ubiquitin specific peptidase 53
93	hsa-miR-23a-3p	MAK16	MAK16 homolog
93	hsa-miR-23a-3p	CHUK	conserved helix-loop-helix ubiquitous kinase
93	hsa-miR-23a-3p	SIX4	SIX homeobox 4
93	hsa-miR-23a-3p	JARID2	jumonji and AT-rich interaction domain containing 2
93	hsa-miR-23a-3p	TMEM170A	transmembrane protein 170A
93	hsa-miR-23a-3p	LIN54	lin-54 DREAM MuvB core complex component
93	hsa-miR-23a-3p	UQCRFS1	ubiquinol-cytochrome c reductase, Rieske iron-sulfur polypeptide 1
93	hsa-miR-23a-3p	IPMK	inositol polyphosphate multikinase
93	hsa-miR-23a-3p	RRAS2	RAS related 2
93	hsa-miR-23a-3p	POM121C	POM121 transmembrane nucleoporin C
92	hsa-miR-23a-3p	GRM5	glutamate metabotropic receptor 5
92	hsa-miR-23a-3p	WBP4	WW domain binding protein 4
92	hsa-miR-23a-3p	ZNF559	zinc finger protein 559
92	hsa-miR-23a-3p	TMEM135	transmembrane protein 135
92	hsa-miR-23a-3p	ZNF420	zinc finger protein 420
92	hsa-miR-23a-3p	ESRP1	epithelial splicing regulatory protein 1
92	hsa-miR-23a-3p	MYH1	myosin heavy chain 1
92	hsa-miR-23a-3p	RAB39B	RAB39B, member RAS oncogene family
92	hsa-miR-23a-3p	TMEM263	transmembrane protein 263
92	hsa-miR-23a-3p	FOXP2	forkhead box P2
92	hsa-miR-23a-3p	ZBTB18	zinc finger and BTB domain containing 18
92	hsa-miR-23a-3p	MBOAT7	membrane bound O-acyltransferase domain containing 7
92	hsa-miR-23a-3p	COL4A1	collagen type IV alpha 1 chain
92	hsa-miR-23a-3p	ZNF737	zinc finger protein 737
92	hsa-miR-23a-3p	SATB2	SATB homeobox 2
92	hsa-miR-23a-3p	SAFB	scaffold attachment factor B
92	hsa-miR-23a-3p	ELAVL4	ELAV like RNA binding protein 4
92	hsa-miR-23a-3p	TMEM131L	transmembrane 131 like
92	hsa-miR-23a-3p	DCUN1D1	defective in cullin neddylation 1 domain containing 1
92	hsa-miR-23a-3p	FGF2	fibroblast growth factor 2
92	hsa-miR-23a-3p	CASP7	caspase 7
92	hsa-miR-23a-3p	NKX2-1	NK2 homeobox 1
92	hsa-miR-23a-3p	CAMTA1	calmodulin binding transcription activator 1
92	hsa-miR-23a-3p	ERBB4	erb-b2 receptor tyrosine kinase 4
92	hsa-miR-23a-3p	RNF150	ring finger protein 150
92	hsa-miR-23a-3p	MYH2	myosin heavy chain 2
92	hsa-miR-23a-3p	SIPA1L1	signal induced proliferation associated 1 like 1
92	hsa-miR-23a-3p	PTPN4	protein tyrosine phosphatase, non-receptor type 4
92	hsa-miR-23a-3p	HTR2A	5-hydroxytryptamine receptor 2A
92	hsa-miR-23a-3p	CAMK2G	calcium/calmodulin dependent protein kinase II gamma
92	hsa-miR-23a-3p	WHAMM	WAS protein homolog associated with actin, golgi membranes and microtubules
92	hsa-miR-23a-3p	DTNA	dystrobrevin alpha
92	hsa-miR-23a-3p	CPEB2	cytoplasmic polyadenylation element binding protein 2
92	hsa-miR-23a-3p	TXLNG	taxilin gamma
92	hsa-miR-23a-3p	NIPSNAP2	nipsnap homolog 2
92	hsa-miR-23a-3p	MTF1	metal regulatory transcription factor 1
91	hsa-miR-23a-3p	CCM2	CCM2 scaffold protein
91	hsa-miR-23a-3p	GNRHR	gonadotropin releasing hormone receptor
91	hsa-miR-23a-3p	TET3	tet methylcytosine dioxygenase 3
91	hsa-miR-23a-3p	PNRC1	proline rich nuclear receptor coactivator 1
91	hsa-miR-23a-3p	ZNF652	zinc finger protein 652
91	hsa-miR-23a-3p	RAD21	RAD21 cohesin complex component
91	hsa-miR-23a-3p	SSBP2	single stranded DNA binding protein 2
91	hsa-miR-23a-3p	LAMP1	lysosomal associated membrane protein 1
91	hsa-miR-23a-3p	ZNRF2	zinc and ring finger 2
91	hsa-miR-23a-3p	BLCAP	BLCAP, apoptosis inducing factor
91	hsa-miR-23a-3p	ABHD18	abhydrolase domain containing 18
91	hsa-miR-23a-3p	NDFIP2	Nedd4 family interacting protein 2
91	hsa-miR-23a-3p	EPSTI1	epithelial stromal interaction 1
91	hsa-miR-23a-3p	TMEM245	transmembrane protein 245
91	hsa-miR-23a-3p	NLGN4Y	neuroligin 4 Y-linked
91	hsa-miR-23a-3p	C12orf76	chromosome 12 open reading frame 76
91	hsa-miR-23a-3p	ASXL3	ASXL transcriptional regulator 3
91	hsa-miR-23a-3p	POM121	POM121 transmembrane nucleoporin
91	hsa-miR-23a-3p	KCNK5	potassium two pore domain channel subfamily K member 5
91	hsa-miR-23a-3p	LPAR1	lysophosphatidic acid receptor 1
91	hsa-miR-23a-3p	RBM47	RNA binding motif protein 47
91	hsa-miR-23a-3p	TGFBR2	transforming growth factor beta receptor 2
91	hsa-miR-23a-3p	ENTPD5	ectonucleoside triphosphate diphosphohydrolase 5
91	hsa-miR-23a-3p	UBE2R2	ubiquitin conjugating enzyme E2 R2
91	hsa-miR-23a-3p	ANKHD1	ankyrin repeat and KH domain containing 1
91	hsa-miR-23a-3p	CLDN12	claudin 12
91	hsa-miR-23a-3p	SEC14L1	SEC14 like lipid binding 1
91	hsa-miR-23a-3p	PLXNC1	plexin C1
91	hsa-miR-23a-3p	ZNF257	zinc finger protein 257
91	hsa-miR-23a-3p	CA2	carbonic anhydrase 2
91	hsa-miR-23a-3p	FGD4	FYVE, RhoGEF and PH domain containing 4
90	hsa-miR-23a-3p	NFIA	nuclear factor I A
90	hsa-miR-23a-3p	ADCY1	adenylate cyclase 1
90	hsa-miR-23a-3p	RFX3	regulatory factor X3
90	hsa-miR-23a-3p	MED12L	mediator complex subunit 12 like
90	hsa-miR-23a-3p	ZMYM2	zinc finger MYM-type containing 2
90	hsa-miR-23a-3p	MARCKSL1	MARCKS like 1
90	hsa-miR-23a-3p	SMIM9	small integral membrane protein 9
90	hsa-miR-23a-3p	RETREG3	reticulophagy regulator family member 3
90	hsa-miR-23a-3p	UBE2D1	ubiquitin conjugating enzyme E2 D1
90	hsa-miR-23a-3p	STON2	stonin 2
90	hsa-miR-23a-3p	SSH2	slingshot protein phosphatase 2
90	hsa-miR-23a-3p	CNN2	calponin 2
90	hsa-miR-23a-3p	FREM1	FRAS1 related extracellular matrix 1
90	hsa-miR-23a-3p	UBE2O	ubiquitin conjugating enzyme E2 O
90	hsa-miR-23a-3p	MYCT1	MYC target 1
90	hsa-miR-23a-3p	REEP1	receptor accessory protein 1
90	hsa-miR-23a-3p	NOL4	nucleolar protein 4
90	hsa-miR-23a-3p	HAS2	hyaluronan synthase 2
90	hsa-miR-23a-3p	IGSF10	immunoglobulin superfamily member 10
90	hsa-miR-23a-3p	ZCCHC2	zinc finger CCHC-type containing 2
90	hsa-miR-23a-3p	ELOVL3	ELOVL fatty acid elongase 3
90	hsa-miR-23a-3p	HMGB2	high mobility group box 2
90	hsa-miR-23a-3p	GLS	glutaminase
90	hsa-miR-23a-3p	TRPM7	transient receptor potential cation channel subfamily M member 7
90	hsa-miR-23a-3p	ZNF765	zinc finger protein 765
90	hsa-miR-23a-3p	SMS	spermine synthase
90	hsa-miR-23a-3p	TCF24	transcription factor 24
90	hsa-miR-23a-3p	CUL3	cullin 3
90	hsa-miR-23a-3p	EXOC3L4	exocyst complex component 3 like 4
90	hsa-miR-23a-3p	ZIC1	Zic family member 1
90	hsa-miR-23a-3p	ZNF680	zinc finger protein 680
90	hsa-miR-23a-3p	TOX3	TOX high mobility group box family member 3
90	hsa-miR-23a-3p	ASAH2B	N-acylsphingosine amidohydrolase 2B
90	hsa-miR-23a-3p	CXCL12	C-X-C motif chemokine ligand 12
90	hsa-miR-23a-3p	TCP11L1	t-complex 11 like 1
