# Supplementary material for: Differentially expressed microRNAs targeting genes in key pathways in keratoconus
Source: Front Genet. 2024 Feb 26;15:1301676. doi: 10.3389/fgene.2024.1301676 (PMC10925626; doi:10.3389/fgene.2024.1301676)
Supplement: Supplementary file 2 [file Table3.XLSX]

## Sheet: Arkusz1
Supplementary Table S3. List of Gene Ontology terms and signaling pathways based on data from DAVID for miRNAs' target genes
Category	Name	Count	p-value	Genes
Target genes with decreased expression level
GOTERM_BP_DIRECT	extracellular matrix organization	13	5.95E-07	ADAMTS10, ADAMTS5, SMOC2, CCDC80, MMP16, COL4A1, ADAMTS1, SPOCK2, PXDN, ITGAV, ITGB6, RECK, MATN3
GOTERM_BP_DIRECT	response to mechanical stimulus	8	2.03E-06	PTGER4, BTG2, MAP1B, P2RY1, PPARG, KCNK2, MEIS2, TGFBR2
GOTERM_BP_DIRECT	regulation of cell shape	11	3.96E-06	EPS8, FMNL2, PLXND1, DLC1, P2RY1, FN1, MSN, PLXNC1, RND3, RHOQ, VEGFA
GOTERM_BP_DIRECT	kidney development	10	4.02E-06	TGFB2, PLXND1, ADAMTS1, HAS2, SIX1, SOX11, PRDM1, SULF1, BICC1, VEGFA
GOTERM_BP_DIRECT	negative regulation of transcription from RNA polymerase II promoter	27	1.29E-05	BTG2, GATA6, HMGB2, SIX1, PRDM1, HDAC9, BACH2, ELK3, DNMT3B, APBB2, JUN, KLF12, STAT3, SOX11, MEIS2, TBX18, HIC1, RUNX1, VEGFA, KLF7, ZEB2, ZEB1, CDK6, PKIA, RARA, PPARG, MXD1
GOTERM_BP_DIRECT	cell adhesion	19	2.57E-05	NLGN4X, PCDH9, LSAMP, FN1, RND3, HAPLN1, PRTG, NFASC, VCAN, CXCL12, ADAM23, CDH11, PXDN, ABL2, ITGAV, PLXNC1, ITGB6, HABP2, EPHA3
GOTERM_BP_DIRECT	protein phosphorylation	18	4.84E-05	SEMA7A, TGFB2, PLK2, NEK6, CDC25B, TGFBR2, GRM5, CCNB1, GRK3, CDK6, RARA, ABL2, ROR1, EPHB2, SGK1, PRKACB, PRKG1, EPHA3
GOTERM_BP_DIRECT	positive regulation of gene expression	17	9.56E-05	STAT3, FN1, MSN, SOX11, PRDM1, WNT16, ETS1, QKI, PPM1F, VEGFA, CNN2, ACTA2, CDK6, RARA, DNMT3B, PPARG, EPHB2
GOTERM_BP_DIRECT	nervous system development	15	1.29E-04	SEMA7A, NUMBL, MBNL1, STAT3, LSAMP, FN1, PAX3, SOX11, VLDLR, VEGFA, ZEB2, MAP1B, SCN8A, IGF2BP3, EPHB2
GOTERM_BP_DIRECT	integrin-mediated signaling pathway	8	1.62E-04	SEMA7A, ADAMTS1, ITGA1, ADAM23, FN1, ITGAV, ITGB6, ADAMTS10
GOTERM_BP_DIRECT	outflow tract morphogenesis	6	1.85E-04	JUN, PLXND1, SIX1, SOX11, TGFBR2, VEGFA
GOTERM_BP_DIRECT	generation of neurons	4	2.94E-04	TGFB2, CDK6, SIX4, SIX1
GOTERM_BP_DIRECT	angiogenesis	11	3.52E-04	CLIC4, JUN, PLXND1, PXDN, FN1, ITGAV, THSD7A, VASH1, EPHB2, ELK3, VEGFA
GOTERM_BP_DIRECT	positive regulation of transcription from RNA polymerase II promoter	27	4.12E-04	GATA6, HMGB2, SIX1, ETS1, ELK3, SIX4, P2RY1, APBB2, E2F3, ZNF267, JUN, KLF12, EGR3, STAT3, PAX3, SOX11, MEIS2, RUNX1, VEGFA, KLF7, ZEB2, ZEB1, PAX9, RARA, PPARG, LPIN2, RHOQ
GOTERM_BP_DIRECT	regulation of cell proliferation	9	4.31E-04	CNN2, TGFB2, JUN, CHST11, STAT3, PRDM1, SGK1, TGFBR2, PTGS1
GOTERM_BP_DIRECT	wound healing	7	4.49E-04	CNN2, TGFB2, LOX, FN1, ITGB6, ELK3, TGFBR2
GOTERM_BP_DIRECT	cell migration	11	6.32E-04	SYDE1, TGFB2, FMNL2, CDH11, FSCN1, TNFAIP3, ITGAV, ITGB6, RND3, RHOQ, EPHA3
GOTERM_BP_DIRECT	regulation of transcription from RNA polymerase II promoter	33	1.01E-03	TSHZ3, GATA6, HMGB2, SIX1, PRDM1, ETS1, BACH2, NPAS3, ELK3, SIX4, E2F3, ZNF267, SOX5, JUN, KLF12, EGR3, TSC22D2, STAT3, PAX3, ZFHX4, MEIS2, TBX18, HIC1, RUNX1, VEGFA, KLF7, ZEB2, ZEB1, PAX9, PPARG, TOX, MXD1, VGLL3
GOTERM_BP_DIRECT	negative regulation of neuron apoptotic process	8	1.17E-03	BTG2, JUN, PLXND1, PTPRZ1, SIX4, SLC1A1, SIX1, IL6ST
GOTERM_BP_DIRECT	cytokine-mediated signaling pathway	8	1.17E-03	NUMBL, IFNGR2, IL1RAPL2, STAT3, SLC1A1, LIFR, IL6ST, PRLR
GOTERM_BP_DIRECT	positive regulation of cell proliferation	15	1.66E-03	TGFB2, MARCKSL1, FN1, SOX11, LIFR, PRLR, MEIS2, CDC25B, TGFBR2, VEGFA, RARA, HAS2, ITGAV, E2F3, IL6ST
GOTERM_BP_DIRECT	negative regulation of angiogenesis	7	2.15E-03	TGFB2, ADGRB3, ADAMTS1, PLK2, PPARG, VASH1, SULF1
GOTERM_BP_DIRECT	oncostatin-M-mediated signaling pathway	3	2.19E-03	LIFR, IL6ST, PRLR
GOTERM_BP_DIRECT	positive regulation of pri-miRNA transcription from RNA polymerase II promoter	5	2.24E-03	TGFB2, JUN, STAT3, PPARG, ETS1
GOTERM_BP_DIRECT	positive regulation of neuron differentiation	6	2.49E-03	CXCL12, ZEB1, MMD, MAP1B, RARA, SOX11
GOTERM_BP_DIRECT	skeletal system development	7	2.81E-03	TGFB2, VCAN, MMP16, CDH11, SOX11, MATN3, HAPLN1
GOTERM_BP_DIRECT	cell fate commitment	5	3.11E-03	GATA6, PPARG, PRDM1, WNT16, SOX5
GOTERM_BP_DIRECT	synapse organization	5	3.52E-03	GRM5, NFASC, NLGN4X, SLC1A1, APBB2
GOTERM_BP_DIRECT	axon guidance	8	3.81E-03	PRTG, KLF7, SEMA7A, NFASC, CXCL12, UNC5C, EPHB2, EPHA3
GOTERM_BP_DIRECT	embryonic cranial skeleton morphogenesis	4	4.03E-03	MMP16, SIX4, SIX1, TGFBR2
GOTERM_BP_DIRECT	transforming growth factor beta receptor signaling pathway	6	4.10E-03	TGFB2, JUN, CHST11, STAT3, ITGB6, TGFBR2
GOTERM_BP_DIRECT	long-term synaptic potentiation	5	4.20E-03	SNAP25, TSHZ3, PLK2, SLC1A1, GRIN2D
GOTERM_BP_DIRECT	vasculogenesis	5	4.20E-03	HAS2, ITGAV, QKI, TGFBR2, VEGFA
GOTERM_BP_DIRECT	branching involved in blood vessel morphogenesis	4	4.41E-03	PLXND1, COL4A1, TGFBR2, VEGFA
GOTERM_BP_DIRECT	glial cell migration	3	4.59E-03	TGFB2, VCAN, P2RY1
GOTERM_BP_DIRECT	intestinal epithelial cell development	3	4.59E-03	TIGAR, PRDM1, IL6ST
GOTERM_BP_DIRECT	positive regulation of axon extension	4	4.81E-03	SEMA7A, MAP1B, FN1, DISC1
GOTERM_BP_DIRECT	positive regulation of mitotic cell cycle	4	4.81E-03	SMOC2, CCNB1, MEIS2, CDC25B
GOTERM_BP_DIRECT	response to xenobiotic stimulus	9	5.11E-03	TGFB2, JUN, TIGAR, LOX, MAP1B, SLC1A1, GATA6, PPARG, TGFBR2
GOTERM_BP_DIRECT	apoptotic process	15	5.25E-03	STEAP3, JUN, TIGAR, NEK6, TNFRSF19, PAX3, TNFAIP3, SIX1, UNC5C, SULF1, TGFBR2, CHST11, DLC1, PMAIP1, SGK1
GOTERM_BP_DIRECT	response to virus	6	5.88E-03	ACTA2, CXCL12, CDK6, RSAD2, IFNGR2, ITGB6
GOTERM_BP_DIRECT	cellular response to retinoic acid	5	6.11E-03	FZD7, RARA, ABL2, PPARG, EPHA3
GOTERM_BP_DIRECT	positive regulation of cell migration	9	6.25E-03	SEMA7A, CXCL12, ATP8A1, STAT3, HAS2, ITGAV, EPHB2, PPM1F, VEGFA
GOTERM_BP_DIRECT	regulation of angiogenesis	4	6.65E-03	PLXND1, VASH1, ETS1, RECK
GOTERM_BP_DIRECT	positive regulation of neuroblast proliferation	4	6.65E-03	VCAN, DISC1, HAPLN1, VEGFA
GOTERM_BP_DIRECT	positive regulation of epithelial cell migration	4	7.16E-03	TGFB2, JUN, PPM1F, TGFBR2
GOTERM_BP_DIRECT	positive regulation of angiogenesis	7	7.48E-03	SMOC2, STAT3, GATA6, ETS1, TGFBR2, RUNX1, VEGFA
GOTERM_BP_DIRECT	signal transduction	24	7.63E-03	DTNA, STAT3, VLDLR, RND3, ARHGAP6, ARHGAP45, ELK3, MFHAS1, SYDE1, ARHGAP20, GRK3, CXCL12, CDK6, IL1RAPL2, DLC1, PDE4B, RARA, ABL2, PPARG, PDE7B, STX2, PRKACB, RHOQ, PRKG1
GOTERM_BP_DIRECT	positive regulation of endothelial cell proliferation	5	7.78E-03	JUN, CXCL12, EGR3, HMGB2, VEGFA
GOTERM_BP_DIRECT	collagen fibril organization	5	8.15E-03	TGFB2, LOX, COL4A1, PXDN, LOXL3
GOTERM_BP_DIRECT	negative regulation of cell proliferation	12	8.54E-03	TGFB2, BTG2, JUN, ZEB1, CDK6, DUSP1, ADAMTS1, DLC1, STAT3, ITGA1, RARA, ETS1
GOTERM_BP_DIRECT	negative regulation of transcription, DNA-templated	14	8.76E-03	JUN, TSHZ3, GATA6, HMGB2, LOXL3, SIX1, HDAC9, PPM1F, ELK3, ZEB1, SIX4, PAX9, RARA, PPARG
GOTERM_BP_DIRECT	positive regulation of Wnt signaling pathway	4	8.85E-03	RSPO3, TNFAIP3, DISC1, SULF1
GOTERM_BP_DIRECT	positive regulation of transcription, DNA-templated	16	8.91E-03	JUN, FZD7, STAT3, GATA6, HMGB2, PAX3, SIX1, SOX11, ETS1, TBX18, NPAS3, RUNX1, KLF7, SIX4, RARA, PPARG
GOTERM_BP_DIRECT	response to growth factor	3	1.17E-02	P2RY1, GATA6, MEIS2
GOTERM_BP_DIRECT	response to steroid hormone	3	1.17E-02	LOX, HMGB2, TGFBR2
GOTERM_BP_DIRECT	cellular response to chemokine	3	1.17E-02	CXCL12, LOX, DUSP1
GOTERM_BP_DIRECT	positive regulation of phosphatidylinositol 3-kinase signaling	5	1.24E-02	TGFB2, FN1, ROR1, WNT16, VEGFA
GOTERM_BP_DIRECT	cellular response to hypoxia	6	1.32E-02	TIGAR, GATA6, PMAIP1, PPARG, KCNK2, VEGFA
GOTERM_BP_DIRECT	cell differentiation	15	1.34E-02	SEMA7A, CLIC4, FHL1, STAT3, GATA6, SOX11, ETS1, TGFBR2, ELK3, VEGFA, ZEB1, RARA, PPARG, THSD7A, STX2
GOTERM_BP_DIRECT	inflammatory response	11	1.44E-02	PTGER4, MFHAS1, SEMA7A, PTGER3, STAT3, LOXL3, TNFAIP3, IL1RAP, ITGB6, HDAC9, PTGS1
GOTERM_BP_DIRECT	surfactant homeostasis	3	1.48E-02	ITGB6, ABCA12, VEGFA
GOTERM_BP_DIRECT	regulation of GTPase activity	5	1.51E-02	PLXND1, PLXNC1, ARHGAP6, PRKG1, EPHA3
GOTERM_BP_DIRECT	negative regulation of cell adhesion	4	1.60E-02	PLXND1, DUSP1, PLXNC1, EPHB2
GOTERM_BP_DIRECT	monocyte differentiation	3	1.64E-02	JUN, PPARG, VEGFA
GOTERM_BP_DIRECT	positive regulation of branching involved in ureteric bud morphogenesis	3	1.64E-02	SIX4, SIX1, VEGFA
GOTERM_BP_DIRECT	regulation of actin cytoskeleton organization	5	1.68E-02	DLC1, FSCN1, RND3, RHOQ, EPHA3
GOTERM_BP_DIRECT	blood vessel morphogenesis	3	1.81E-02	LOX, COL4A1, SLC1A1
GOTERM_BP_DIRECT	response to vitamin A	3	1.81E-02	MAP1B, RARA, PPARG
GOTERM_BP_DIRECT	central nervous system development	6	1.94E-02	MARCKSL1, VCAN, PTPRZ1, IL1RAPL2, ADAM23, HAPLN1
GOTERM_BP_DIRECT	positive regulation of fibroblast proliferation	4	1.96E-02	CCNB1, JUN, CDK6, FN1
GOTERM_BP_DIRECT	brain development	8	1.99E-02	NFASC, COL4A1, SLC1A1, UNC5C, MEIS2, PTPRG, TGFBR2, GRIN2D
GOTERM_BP_DIRECT	epithelial cell differentiation	5	2.12E-02	COL4A1, GATA6, SIX1, PPARG, VEGFA
GOTERM_BP_DIRECT	canonical Wnt signaling pathway	5	2.19E-02	FZD7, RSPO3, DISC1, WNT16, RECK
GOTERM_BP_DIRECT	anatomical structure development	4	2.25E-02	ZEB2, ZEB1, PAX9, PAX3
GOTERM_BP_DIRECT	actin filament organization	6	2.26E-02	CNN2, MARCKSL1, FSCN1, RND3, ARHGAP6, RHOQ
GOTERM_BP_DIRECT	heart development	7	2.38E-02	TGFB2, LOX, FN1, PPARG, HDAC9, BICC1, TGFBR2
GOTERM_BP_DIRECT	learning	4	2.46E-02	GRM5, NLGN4X, ATP8A1, EPHB2
GOTERM_BP_DIRECT	negative regulation of pri-miRNA transcription from RNA polymerase II promoter	3	2.76E-02	GATA6, RARA, PPARG
GOTERM_BP_DIRECT	outflow tract septum morphogenesis	3	2.76E-02	TGFB2, GATA6, TGFBR2
GOTERM_BP_DIRECT	regulation of transforming growth factor beta receptor signaling pathway	3	2.76E-02	ZEB1, LOX, SOX11
GOTERM_BP_DIRECT	artery morphogenesis	3	2.76E-02	PRDM1, TGFBR2, VEGFA
GOTERM_BP_DIRECT	cartilage development	4	2.79E-02	ZEB1, SULF1, MATN3, SOX5
GOTERM_BP_DIRECT	cochlea morphogenesis	3	2.97E-02	ZEB1, SIX1, TBX18
GOTERM_BP_DIRECT	neuron differentiation	6	3.27E-02	NLGN4X, FZD7, SOX11, WNT16, HDAC9, RUNX1
GOTERM_BP_DIRECT	positive regulation of neuron projection development	5	3.40E-02	ABL2, ROR1, TOX, DISC1, EPHA3
GOTERM_BP_DIRECT	focal adhesion assembly	3	3.64E-02	DLC1, CDH11, ARHGAP6
GOTERM_BP_DIRECT	peripheral nervous system development	3	3.64E-02	NFASC, EGR3, SCN8A
GOTERM_BP_DIRECT	synapse assembly	4	4.06E-02	PLXND1, MAP1B, SPOCK2, SDK2
GOTERM_BP_DIRECT	peptidyl-serine phosphorylation	6	4.44E-02	PLK2, NEK6, SLC1A1, SGK1, PRKACB, TGFBR2
GOTERM_BP_DIRECT	negative regulation of cell migration	6	4.44E-02	CNN2, CLIC4, DLC1, CDH11, SULF1, RECK
GOTERM_BP_DIRECT	cell chemotaxis	4	4.49E-02	DOCK4, CXCL12, LOX, HMGB2
GOTERM_BP_DIRECT	regulation of blood pressure	4	4.63E-02	ACTA2, PPARG, SGK1, PTGS1
GOTERM_BP_DIRECT	receptor-mediated endocytosis	4	4.78E-02	MRC1, VLDLR, LRP1B, TGFBR2
GOTERM_BP_DIRECT	sprouting angiogenesis	3	4.86E-02	RSPO3, RECK, VEGFA
GOTERM_BP_DIRECT	positive regulation of erythrocyte differentiation	3	4.86E-02	STAT3, HMGB2, ETS1
GOTERM_BP_DIRECT	cellular response to lipopolysaccharide	6	4.88E-02	MRC1, PDE4B, RARA, HMGB2, TNFAIP3, EPHB2
GOTERM_CC_DIRECT	chromatin	30	1.06E-06	TSHZ3, GATA6, HMGB2, SIX1, ETS1, BACH2, NPAS3, ELK3, SIX4, E2F3, SOX5, JUN, KLF12, EGR3, PLK2, STAT3, PAX3, SOX11, ZFHX4, MEIS2, TBX18, HIC1, RUNX1, KLF7, ZEB2, ZEB1, PAX9, RARA, PPARG, MXD1
GOTERM_CC_DIRECT	plasma membrane	86	2.37E-06	SNAP25, DOCK4, STEAP3, CLIC4, ATP8A1, PLXND1, SCHIP1, FHL1, VLDLR, IL1RAP, ABCA12, RND3, PTPRG, EPS8, GRM5, MRC1, ITGAV, THSD7A, PLXNC1, ITGB6, EPHB2, PRKACB, PRKG1, SGIP1, MMD, IFNGR2, TNFRSF19, ITGA1, SLC6A14, SOX11, LIFR, UNC5C, PRLR, TGFBR2, ARHGAP45, ARL4C, MMP16, IGDCC4, ADGRB3, GPR161, MAP1B, IL1RAPL2, SCN8A, CDH11, RARA, KCNQ3, ROR1, SGK1, IL6ST, RHOQ, EPHA3, PTGER4, SEMA7A, TSHZ3, PTGER3…
GOTERM_CC_DIRECT	cell surface	21	1.28E-05	CLIC4, NLGN4X, SLC1A1, ITGA1, MSN, UNC5C, SULF1, PRLR, VEGFA, MMP16, P2RY1, MRC1, PXDN, KCNQ3, RARA, ITGAV, ROR1, ITGB6, EPHB2, KCNK2, TNS1
GOTERM_CC_DIRECT	extracellular matrix	13	1.42E-05	FN1, ADAMTS10, HAPLN1, VEGFA, ADAMTS5, VCAN, MMP16, LOX, COL4A1, ADAMTS1, SPOCK2, PXDN, MATN3
GOTERM_CC_DIRECT	integral component of plasma membrane	33	2.40E-05	SEMA7A, PLXND1, PTGER3, SLC1A1, SLCO5A1, IL1RAP, PTPRG, GRM5, PTPRZ1, PRRG1, MRC1, P2RY1, ADAM23, HAS2, ITGAV, PLXNC1, EPHB2, NLGN4X, PCDH9, MMD, IFNGR2, SLC6A14, LIFR, TGFBR2, GRIN2D, NFASC, CLCN4, MMP16, ADGRB3, KCNQ3, ROR1, KCNK2, EPHA3
GOTERM_CC_DIRECT	growth cone	9	8.65E-05	EPS8, SNAP25, TSHZ3, PCDH9, MAP1B, FSCN1, ELAVL4, APBB2, UNC5C
GOTERM_CC_DIRECT	receptor complex	11	9.00E-05	ROR1, LIFR, PPARG, VLDLR, ITGB6, EPHB2, IL6ST, PRLR, LRP1B, EPHA3, TGFBR2
GOTERM_CC_DIRECT	synapse	17	1.31E-04	SNAP25, EGR3, DTNA, NLGN4X, ATP8A1, UNC5C, QKI, HAPLN1, GRM5, VCAN, PTPRZ1, MAP1B, KCNQ3, APBB2, PDE7B, RPL28, SDK2
GOTERM_CC_DIRECT	dendrite	15	2.13E-04	NLGN4X, PLK2, SLC1A1, ELAVL4, UNC5C, NFASC, MAP1B, P2RY1, SACS, RARA, EPHB2, IL6ST, MPDZ, RPL28, EPHA3
GOTERM_CC_DIRECT	basement membrane	7	4.25E-04	ACTA2, SMOC2, CCDC80, COL4A1, ADAMTS1, PXDN, FN1
GOTERM_CC_DIRECT	glutamatergic synapse	13	1.09E-03	SNAP25, PLXND1, ELAVL4, IL1RAP, GRIN2D, EPS8, GRM5, IL1RAPL2, P2RY1, ADAM23, CDH11, EPHB2, DISC1
GOTERM_CC_DIRECT	perineuronal net	3	4.40E-03	VCAN, PTPRZ1, HAPLN1
GOTERM_CC_DIRECT	extracellular region	36	4.53E-03	LOXL3, IL1RAP, ADAMTS10, HAPLN1, CNN2, ADAMTS5, PTPRZ1, ADAMTS1, SPOCK2, PRRG1, ADAM23, RSPO3, THSD7A, EPHB2, HABP2, TGFB2, LSAMP, FN1, WNT16, PRLR, TGFBR2, ARHGAP45, VEGFA, VCAN, CCDC80, CXCL12, MMP16, CRISPLD1, LOX, COL4A1, PXDN, SCG5, IL6ST, RECK, MATN3, EPHA3
GOTERM_CC_DIRECT	cell body	5	8.29E-03	ACTA2, PLXND1, P2RY1, DISC1, RPL28
GOTERM_CC_DIRECT	RNA polymerase II transcription factor complex	6	8.56E-03	JUN, STAT3, RARA, PPARG, E2F3, BACH2
GOTERM_CC_DIRECT	filopodium	5	8.66E-03	ACTA2, ARL4C, FSCN1, MSN, UNC5C
GOTERM_CC_DIRECT	transcription factor complex	8	9.63E-03	JUN, SIX4, STAT3, GATA6, RARA, SIX1, E2F3, HDAC9
GOTERM_CC_DIRECT	node of Ranvier	3	1.13E-02	NFASC, SCN8A, KCNQ3
GOTERM_CC_DIRECT	centrosome	13	1.38E-02	CLIC4, CEP135, PLK2, NEK6, CDC25B, CLIP1, CCNB1, CDK6, PDE4B, CEP170, ITGB6, DISC1, PRKACB
GOTERM_CC_DIRECT	postsynaptic density membrane	5	1.74E-02	GRM5, NLGN4X, ADGRB3, GRIA3, GRIN2D
GOTERM_CC_DIRECT	axon initial segment	3	1.91E-02	NFASC, SCN8A, KCNQ3
GOTERM_CC_DIRECT	actin cytoskeleton	8	1.94E-02	CNN2, CLIC4, WIPF1, FSCN1, RARA, ABL2, ARHGAP6, EPHA3
GOTERM_CC_DIRECT	dendritic spine	6	2.24E-02	GRM5, MAP1B, SLC1A1, PDE4B, EPHB2, GRIA3
GOTERM_CC_DIRECT	cytoplasm	72	2.70E-02	SNAP25, DOCK4, BTG2, STEAP3, CLIC4, SCHIP1, FHL1, HMGB2, ELAVL4, LOXL3, TNFAIP3, SIX1, PRDM1, ABCA12, ARHGAP6, ETS1, PPP1R18, EPS8, MT2A, GRM5, SESN3, SIX4, PPP4R4, SACS, PRKG1, TNS1, MBNL1, NBPF8, SGIP1, DUSP1, VASH1, WNT16, CDC25B, ARL4C, ACTA2, CLIP1, MAP7D1, CDH11, RARA, FSCN1, PPIF, ROR1, PPARG, SGK1, RPL28, NUMBL, FIGN, HDAC9, PTGS1, CCNB1, IGF2BP3, APBB2, MPDZ, TIGAR, MARCKSL1, DTNA, PLK2,…
GOTERM_CC_DIRECT	focal adhesion	10	3.15E-02	CNN2, NFASC, DLC1, FHL1, ITGA1, MSN, ITGAV, ITGB6, RND3, TNS1
GOTERM_CC_DIRECT	axon	9	3.16E-02	TGFB2, NFASC, PLXND1, MAP1B, SCN8A, SLC1A1, SACS, ELAVL4, EPHB2
GOTERM_CC_DIRECT	integrin complex	3	3.28E-02	ITGA1, ITGAV, ITGB6
GOTERM_CC_DIRECT	membrane	49	3.36E-02	SNAP25, DOCK4, CLIC4, ATP8A1, PLXND1, ELAVL4, LOXL3, VLDLR, IL1RAP, ABCA12, TMEM263, NIPAL4, ITGAV, PLXNC1, MMD, CSGALNACT2, TNFRSF19, ITGA1, SLC6A14, PRLR, TGFBR2, ARHGAP45, VCAN, COL4A1, ADGRB3, SCN8A, CDH11, PPIF, IL6ST, RPL28, PTGER4, SEMA7A, PTGER3, SLC1A1, CNN2, CCNB1, CHST11, APBB2, MGAT2, NLGN4X, FZD7, LHFPL2, LRP1B, VEGFA, DPY19L1, CLCN4, EVI2A, DLC1, RECK
GOTERM_CC_DIRECT	stress fiber	4	3.72E-02	CNN2, ACTA2, FSCN1, ROR1
GOTERM_CC_DIRECT	apical part of cell	4	3.85E-02	CLIC4, MSN, VASH1, MPDZ
GOTERM_CC_DIRECT	membrane raft	7	3.98E-02	DLC1, ITGA1, SLC1A1, IL6ST, SULF1, RHOQ, TGFBR2
GOTERM_CC_DIRECT	synaptic vesicle	5	4.20E-02	SNAP25, CLCN4, PDE4B, DISC1, STX2
GOTERM_CC_DIRECT	postsynapse	5	4.51E-02	SNAP25, GRK3, ADGRB3, ELAVL4, EPHB2
GOTERM_CC_DIRECT	lamellipodium	6	4.70E-02	ACTA2, PLXND1, FSCN1, APBB2, UNC5C, STX2
GOTERM_MF_DIRECT	transcription factor activity, sequence-specific DNA binding	22	9.43E-07	JUN, KLF12, EGR3, STAT3, GATA6, PAX3, SIX1, SOX11, PRDM1, ETS1, TBX18, HIC1, BACH2, ELK3, RUNX1, KLF7, ZEB1, PAX9, RARA, E2F3, PPARG, SOX5
GOTERM_MF_DIRECT	sequence-specific double-stranded DNA binding	18	1.37E-04	JUN, KLF12, EGR3, GATA6, PAX3, SIX1, PRDM1, ETS1, MEIS2, TBX18, HIC1, BACH2, ELK3, RUNX1, SIX4, PAX9, RARA, E2F3
GOTERM_MF_DIRECT	glycosaminoglycan binding	5	1.68E-04	VCAN, SPOCK2, SULF1, HABP2, TGFBR2
GOTERM_MF_DIRECT	transcription regulatory region sequence-specific DNA binding	11	2.51E-04	JUN, STAT3, GATA6, HMGB2, SIX1, SOX11, PPARG, ETS1, TBX18, SOX5, RUNX1
GOTERM_MF_DIRECT	RNA polymerase II core promoter proximal region sequence-specific DNA binding	28	3.30E-04	GATA6, SIX1, PRDM1, ETS1, BACH2, ELK3, SIX4, E2F3, ZNF267, SOX5, JUN, KLF12, EGR3, STAT3, PAX3, SOX11, ZFHX4, MEIS2, TBX18, HIC1, RUNX1, KLF7, ZEB2, ZEB1, PAX9, RARA, PPARG, MXD1
GOTERM_MF_DIRECT	integrin binding	9	3.44E-04	ADAMTS5, SEMA7A, CXCL12, PTPRZ1, ITGA1, ADAM23, FN1, ITGAV, ITGB6
GOTERM_MF_DIRECT	protein binding	161	3.79E-04	STEAP3, PLXND1, ATP8A1, WIPF1, LOXL3, PRDM1, ABCA12, ETS1, BACH2, ELK3, EPS8, NIPAL4, MT2A, SESN3, RUSC2, PPP4R4, THSD7A, PLXNC1, EPHB2, PRKACB, SOX5, TNS1, MBNL1, CEP135, RSAD2, ANKRD44, CSGALNACT2, LIFR, UNC5C, VASH1, PRLR, HIC1, PDIA5, RUNX1, CDC25B, ARHGAP45, CLIP1, LOX, COL4A1, ADGRB3, MAP1B, GPR161, SCN8A, SCG5, PPIF, KCNQ3, FSCN1, ROR1, TOX, IL6ST, RPL28, KIAA0408, EPHA3, SEMA7A, NUMBL, KH…
GOTERM_MF_DIRECT	extracellular matrix binding	5	3.85E-04	ADAMTS5, SMOC2, SPOCK2, ITGAV, VEGFA
GOTERM_MF_DIRECT	RNA polymerase II transcription factor activity, sequence-specific DNA binding	28	7.43E-04	TSHZ3, GATA6, SIX1, ETS1, BACH2, NPAS3, ELK3, SIX4, E2F3, SOX5, JUN, KLF12, EGR3, STAT3, PAX3, SOX11, ZFHX4, MEIS2, TBX18, HIC1, RUNX1, KLF7, ZEB2, ZEB1, PAX9, RARA, PPARG, MXD1
GOTERM_MF_DIRECT	leukemia inhibitory factor receptor activity	3	1.71E-03	LIFR, IL6ST, PRLR
GOTERM_MF_DIRECT	transcriptional activator activity, RNA polymerase II transcription regulatory region sequence-specific binding	14	2.24E-03	JUN, EGR3, STAT3, SIX1, SOX11, ETS1, MEIS2, ELK3, RUNX1, KLF7, SIX4, PAX9, E2F3, ZNF267
GOTERM_MF_DIRECT	signaling receptor activity	9	3.29E-03	PRTG, NLGN4X, MMD, TNFRSF19, P2RY1, MRC1, ITGB6, GRIA3, GRIN2D
GOTERM_MF_DIRECT	transcriptional repressor activity, RNA polymerase II transcription regulatory region sequence-specific binding	11	3.90E-03	JUN, KLF12, ZEB2, ZEB1, PPARG, PRDM1, MXD1, HIC1, BACH2, TBX18, ELK3
GOTERM_MF_DIRECT	ciliary neurotrophic factor receptor binding	3	4.03E-03	LIFR, IL6ST, PRLR
GOTERM_MF_DIRECT	fibronectin binding	4	4.98E-03	CCDC80, LOXL3, ITGAV, VEGFA
GOTERM_MF_DIRECT	receptor binding	12	5.21E-03	TGFB2, CXCL12, STAT3, ITGA1, RARA, FN1, RSPO3, MSN, PLXNC1, EPHB2, WNT16, ABCA12
GOTERM_MF_DIRECT	DNA binding	27	6.26E-03	TSHZ3, GATA6, HMGB2, TNFAIP3, SIX1, ETS1, BACH2, SIX4, DNMT3B, SOX5, JUN, KLF12, EGR3, STAT3, PAX3, SOX11, ZFHX4, MEIS2, TBX18, RUNX1, KLF7, ZEB2, ZEB1, PAX9, NABP1, PPARG, ZNF532
GOTERM_MF_DIRECT	SH3 domain binding	6	1.23E-02	DOCK4, KHDRBS3, WIPF1, SGIP1, ARHGAP6, QKI
GOTERM_MF_DIRECT	heparin binding	7	1.33E-02	ADAMTS5, SMOC2, CCDC80, ADAMTS1, FN1, RSPO3, VEGFA
GOTERM_MF_DIRECT	transcription coactivator binding	4	1.36E-02	GATA6, RARA, SIX1, RUNX1
GOTERM_MF_DIRECT	cytokine receptor activity	4	2.52E-02	IFNGR2, LIFR, IL6ST, PRLR
GOTERM_MF_DIRECT	core promoter proximal region sequence-specific DNA binding	4	2.64E-02	HMGB2, E2F3, ELL2, SOX5
GOTERM_MF_DIRECT	hyaluronic acid binding	3	3.00E-02	VCAN, HABP2, HAPLN1
GOTERM_MF_DIRECT	actin binding	9	3.34E-02	CNN2, EPS8, WIPF1, MAP1B, FSCN1, MSN, VASH1, PPP1R18, TNS1
GOTERM_MF_DIRECT	transcription factor binding	4	3.38E-02	JUN, HMGB2, APBB2, MEIS2
GOTERM_MF_DIRECT	sequence-specific DNA binding	9	3.39E-02	ZEB2, PAX3, SIX1, PPARG, E2F3, ETS1, MEIS2, HIC1, ELK3
GOTERM_MF_DIRECT	metalloendopeptidase activity	5	3.40E-02	ADAMTS5, MMP16, ADAMTS1, ADAM23, ADAMTS10
GOTERM_MF_DIRECT	GTPase activator activity	8	3.90E-02	SYDE1, ARHGAP20, DOCK4, JUN, ADGRB3, DLC1, ARHGAP6, ARHGAP45
GOTERM_MF_DIRECT	metallopeptidase activity	4	4.37E-02	ADAMTS5, ADAMTS1, ADAM23, ADAMTS10
GOTERM_MF_DIRECT	Wnt-protein binding	3	4.71E-02	FZD7, ROR1, RECK
KEGG_PATHWAY	Pathways in cancer	23	5.78E-07	PTGER4, TGFB2, JUN, FZD7, IFNGR2, PTGER3, STAT3, FN1, WNT16, ETS1, TGFBR2, RUNX1, VEGFA, CXCL12, CDK6, COL4A1, RARA, PMAIP1, ITGAV, E2F3, PPARG, IL6ST, PRKACB
KEGG_PATHWAY	Th17 cell differentiation	8	4.14E-04	JUN, IFNGR2, STAT3, RARA, IL1RAP, IL6ST, TGFBR2, RUNX1
KEGG_PATHWAY	Transcriptional misregulation in cancer	10	7.22E-04	ZEB1, SIX4, RARA, PAX3, SIX1, PPARG, WNT16, GRIA3, TGFBR2, RUNX1
KEGG_PATHWAY	AGE-RAGE signaling pathway in diabetic complications	7	1.62E-03	TGFB2, JUN, COL4A1, STAT3, FN1, TGFBR2, VEGFA
KEGG_PATHWAY	MicroRNAs in cancer	12	1.80E-03	TGFB2, ZEB2, ZEB1, CDK6, MMP16, STAT3, FSCN1, DNMT3B, E2F3, RECK, CDC25B, VEGFA
KEGG_PATHWAY	Pancreatic cancer	6	2.66E-03	TGFB2, CDK6, STAT3, E2F3, TGFBR2, VEGFA
KEGG_PATHWAY	Proteoglycans in cancer	9	4.33E-03	TGFB2, FZD7, STAT3, FN1, MSN, ITGAV, WNT16, PRKACB, VEGFA
KEGG_PATHWAY	Human cytomegalovirus infection	9	7.51E-03	PTGER4, CXCL12, CDK6, PTGER3, STAT3, ITGAV, E2F3, PRKACB, VEGFA
KEGG_PATHWAY	Human papillomavirus infection	11	8.89E-03	PTGER4, CDK6, COL4A1, FZD7, ITGA1, FN1, ITGAV, ITGB6, WNT16, PRKACB, VEGFA
KEGG_PATHWAY	p53 signaling pathway	5	1.41E-02	STEAP3, CCNB1, CDK6, SESN3, PMAIP1
KEGG_PATHWAY	Viral carcinogenesis	8	1.46E-02	JUN, EGR3, CDK6, STAT3, PMAIP1, IL6ST, HDAC9, PRKACB
KEGG_PATHWAY	Glutamatergic synapse	6	1.50E-02	GRM5, GRK3, SLC1A1, PRKACB, GRIA3, GRIN2D
KEGG_PATHWAY	Chronic myeloid leukemia	5	1.54E-02	TGFB2, CDK6, E2F3, TGFBR2, RUNX1
KEGG_PATHWAY	Relaxin signaling pathway	6	2.35E-02	ACTA2, JUN, COL4A1, PRKACB, TGFBR2, VEGFA
KEGG_PATHWAY	FoxO signaling pathway	6	2.49E-02	TGFB2, CCNB1, PLK2, STAT3, SGK1, TGFBR2
KEGG_PATHWAY	ECM-receptor interaction	5	2.60E-02	COL4A1, ITGA1, FN1, ITGAV, ITGB6
KEGG_PATHWAY	Small cell lung cancer	5	2.89E-02	CDK6, COL4A1, FN1, ITGAV, E2F3
KEGG_PATHWAY	Dilated cardiomyopathy	5	3.31E-02	TGFB2, ITGA1, ITGAV, ITGB6, PRKACB
KEGG_PATHWAY	Cytokine-cytokine receptor interaction	9	3.41E-02	TGFB2, CXCL12, IFNGR2, TNFRSF19, LIFR, IL1RAP, IL6ST, PRLR, TGFBR2
KEGG_PATHWAY	Regulation of lipolysis in adipocytes	4	3.67E-02	PTGER3, PRKACB, PRKG1, PTGS1
KEGG_PATHWAY	Focal adhesion	7	4.34E-02	JUN, COL4A1, ITGA1, FN1, ITGAV, ITGB6, VEGFA
KEGG_PATHWAY	Cushing syndrome	6	4.63E-02	CDK6, FZD7, E2F3, WNT16, KCNK2, PRKACB
KEGG_PATHWAY	Cellular senescence	6	4.74E-02	TGFB2, CCNB1, CDK6, E2F3, ETS1, TGFBR2
KEGG_PATHWAY	Inflammatory bowel disease	4	4.88E-02	TGFB2, JUN, IFNGR2, STAT3
REACTOME_PATHWAY	Extracellular matrix organization	15	3.38E-05	TGFB2, ITGA1, LOXL3, FN1, HAPLN1, ADAMTS5, VCAN, MMP16, LOX, COL4A1, ADAMTS1, PXDN, ITGAV, ITGB6, MATN3
REACTOME_PATHWAY	Signal Transduction	56	3.85E-05	DOCK4, STEAP3, PLXND1, WIPF1, TNFAIP3, IL1RAP, PRDM1, RND3, ARHGAP6, SYDE1, GRM5, PDE4B, EPSTI1, RSPO3, ITGAV, ITGB6, PRKACB, PRKG1, DUSP1, WNT16, TGFBR2, RUNX1, ARHGAP45, ARL4C, ACTA2, CLIP1, COL4A1, GPR161, RARA, ROR1, PPARG, SGK1, IL6ST, RHOQ, PTGER4, KHDRBS3, PTGER3, HDAC9, GRK3, ARHGAP20, PTPRZ1, P2RY1, ABL2, E2F3, TGFB2, JUN, EGR3, FZD7, STAT3, FN1, GRIN2D, VEGFA, FMNL2, CXCL12, DLC1, PDE7B
REACTOME_PATHWAY	ECM proteoglycans	8	5.49E-05	TGFB2, VCAN, COL4A1, FN1, ITGAV, ITGB6, MATN3, HAPLN1
REACTOME_PATHWAY	Elastic fibre formation	6	2.46E-04	TGFB2, LOX, LOXL3, FN1, ITGAV, ITGB6
REACTOME_PATHWAY	Axon guidance	18	7.92E-04	SEMA7A, PLXND1, ITGA1, MSN, UNC5C, VLDLR, NFASC, CXCL12, COL4A1, SCN8A, KCNQ3, ABL2, ITGAV, PLXNC1, EPHB2, RPL28, PRKACB, EPHA3
REACTOME_PATHWAY	Defective B3GALTL causes PpS	5	1.28E-03	ADAMTS5, ADAMTS1, B3GLCT, THSD7A, ADAMTS10
REACTOME_PATHWAY	Nervous system development	18	1.29E-03	SEMA7A, PLXND1, ITGA1, MSN, UNC5C, VLDLR, NFASC, CXCL12, COL4A1, SCN8A, KCNQ3, ABL2, ITGAV, PLXNC1, EPHB2, RPL28, PRKACB, EPHA3
REACTOME_PATHWAY	O-glycosylation of TSR domain-containing proteins	5	1.42E-03	ADAMTS5, ADAMTS1, B3GLCT, THSD7A, ADAMTS10
REACTOME_PATHWAY	Crosslinking of collagen fibrils	4	1.51E-03	LOX, COL4A1, PXDN, LOXL3
REACTOME_PATHWAY	Other semaphorin interactions	4	1.77E-03	SEMA7A, PLXND1, ITGA1, PLXNC1
REACTOME_PATHWAY	L1CAM interactions	7	4.46E-03	NFASC, SCN8A, ITGA1, KCNQ3, MSN, ITGAV, EPHB2
REACTOME_PATHWAY	Protein-protein interactions at synapses	6	5.12E-03	GRM5, NLGN4X, IL1RAPL2, IL1RAP, GRIA3, GRIN2D
REACTOME_PATHWAY	RHO GTPase cycle	14	5.50E-03	DOCK4, STEAP3, PLXND1, WIPF1, RND3, ARHGAP6, ARHGAP45, SYDE1, ARHGAP20, FMNL2, DLC1, EPSTI1, ABL2, RHOQ
REACTOME_PATHWAY	Diseases of glycosylation	7	1.06E-02	ADAMTS5, VCAN, ADAMTS1, B3GLCT, MGAT2, THSD7A, ADAMTS10
REACTOME_PATHWAY	Diseases associated with O-glycosylation of proteins	5	1.16E-02	ADAMTS5, ADAMTS1, B3GLCT, THSD7A, ADAMTS10
REACTOME_PATHWAY	Molecules associated with elastic fibres	4	1.20E-02	TGFB2, FN1, ITGAV, ITGB6
REACTOME_PATHWAY	Cytokine Signaling in Immune system	18	1.36E-02	SNAP25, JUN, RSAD2, IFNGR2, STAT3, FN1, MSN, LIFR, IL1RAP, PRLR, VEGFA, CNN2, MT2A, ZEB1, PTPRZ1, FSCN1, ABL2, IL6ST
REACTOME_PATHWAY	Developmental Biology	25	1.49E-02	SEMA7A, PLXND1, GATA6, VLDLR, ADAM23, ABL2, ITGAV, PLXNC1, EPHB2, PRKACB, JUN, ITGA1, STAT3, MSN, UNC5C, RUNX1, NFASC, CXCL12, COL4A1, SCN8A, KCNQ3, RARA, PPARG, RPL28, EPHA3
REACTOME_PATHWAY	CDC42 GTPase cycle	7	1.54E-02	SYDE1, ARHGAP20, STEAP3, FMNL2, WIPF1, DLC1, ARHGAP45
REACTOME_PATHWAY	Neuronal System	12	1.75E-02	SNAP25, GRM5, NLGN4X, IL1RAPL2, SLC1A1, KCNQ3, IL1RAP, KCNK2, PRKACB, GRIA3, PPM1F, GRIN2D
REACTOME_PATHWAY	Signaling by Interleukins	13	1.98E-02	SNAP25, JUN, STAT3, FN1, MSN, LIFR, IL1RAP, VEGFA, CNN2, ZEB1, PTPRZ1, FSCN1, IL6ST
REACTOME_PATHWAY	TGF-beta receptor signaling activates SMADs	4	2.16E-02	TGFB2, ITGAV, ITGB6, TGFBR2
REACTOME_PATHWAY	Integrin cell surface interactions	5	2.44E-02	COL4A1, ITGA1, FN1, ITGAV, ITGB6
REACTOME_PATHWAY	Chondroitin sulfate biosynthesis	3	2.72E-02	VCAN, CHST11, CSGALNACT2
REACTOME_PATHWAY	Interleukin-12 family signaling	4	3.75E-02	CNN2, STAT3, MSN, IL6ST
REACTOME_PATHWAY	Interleukin-6 family signaling	3	3.82E-02	STAT3, LIFR, IL6ST
REACTOME_PATHWAY	RHOQ GTPase cycle	4	4.09E-02	SYDE1, STEAP3, DLC1, RHOQ
REACTOME_PATHWAY	Assembly of collagen fibrils and other multimeric structures	4	4.45E-02	LOX, COL4A1, PXDN, LOXL3
REACTOME_PATHWAY	Transcriptional Regulation by TP53	10	4.57E-02	BTG2, STEAP3, CCNB1, JUN, TIGAR, SESN3, PLK2, PMAIP1, PRDM1, SGK1
REACTOME_PATHWAY	Signaling by ALK	3	4.74E-02	PTPRZ1, STAT3, PRDM1
Target genes with increased expression level
GOTERM_BP_DIRECT	axon guidance	5	0.00155	NGFR, CDH4, RELN, RPS6KA5, SEMA6D
GOTERM_BP_DIRECT	epidermal growth factor receptor signaling pathway	3	0.00795	RPS6KA5, GAREM1, ERBB4
GOTERM_BP_DIRECT	positive regulation of neuron projection development	3	0.0379	RELN, FUT9, SERPINI1
GOTERM_BP_DIRECT	glucose homeostasis	3	0.0391	NGFR, PRKAA2, PTCH1
GOTERM_BP_DIRECT	neuron migration	3	0.0409	GPM6A, RELN, ASTN1
GOTERM_CC_DIRECT	perikaryon	5	0.000895	NGFR, RGS7BP, SERPINI1, RGS8, ASTN1
GOTERM_CC_DIRECT	integral component of plasma membrane	10	0.0131	KCNK5, SLC12A2, NGFR, CDH4, ERBB4, SEMA6D, SLC16A6, STAB2, LPAR3, VSIG10
GOTERM_CC_DIRECT	neuronal cell body	5	0.0165	SLC12A2, GPM6A, BRINP2, PRKAA2, SERPINI1
GOTERM_CC_DIRECT	presynaptic membrane	3	0.0452	KCTD8, ERBB4, RGS7BP
KEGG_PATHWAY	PI3K-Akt signaling pathway	5	0.0217	NGFR, RELN, PRKAA2, ERBB4, LPAR3
REACTOME_PATHWAY	Muscle contraction	4	0.0197	KCNK5, TMOD1, ASPH, SCN3A
GO - Gene Ontology; BP - biological process; MF - molecular function; CC - cellular component
