# Supplementary material for: Differentially expressed microRNAs targeting genes in key pathways in keratoconus
Source: Front Genet. 2024 Feb 26;15:1301676. doi: 10.3389/fgene.2024.1301676 (PMC10925626; doi:10.3389/fgene.2024.1301676)
Supplement: Supplementary file 3 [file Table4.XLSX]

## Sheet: Arkusz1
Supplementary Table S4. Comparison of pathways identified in the KTCN transcriptome analysis (Kabza et al. 2017) and the analysis of miRNAs' target genes: pathways, genes, expression and other characteristic features specific in the compared analyses. Signal transduction pathway was found as a representative in this assessment.
Pathway name	Source	Genes	Gene Description	Type of gene expression	miRNA Name	Type of miRNA expression
Circadian entrainment – Homo sapiens (human)	KEGG	RPS6KA5	ribosomal protein S6 kinase A5	Upregulated genes	hsa-miR-27b-3p	down
L1CAM interactions	Reactome	RPS6KA5	ribosomal protein S6 kinase A5	Upregulated genes	hsa-miR-27b-3p	down
		SCN3A	sodium voltage-gated channel alpha subunit 3		hsa-miR-548i	up
Extracellular matrix organization	Reactome	ADAMTS1	ADAM metallopeptidase with thrombospondin type 1 motif 1	Downregulated genes	hsa-miR-548i	up
		ITGA1	integrin subunit alpha 1		hsa-miR-429	up
		LOX	lysyl oxidase		hsa-miR-6728-3p, hsa-miR-429	up
		LOXL3	lysyl oxidase like 3		hsa-miR-200a-3p	up
Collagen formation	Reactome	LOX	lysyl oxidase	Downregulated genes	hsa-miR-6728-3p, hsa-miR-429	up
		LOXL3	lysyl oxidase like 3		hsa-miR-200a-3p	up
Cytokine–cytokine receptor interaction – Homo sapiens (human)	KEGG	FLT3LG	fms related tyrosine kinase 3 ligand	Downregulated genes	hsa-miR-6728-5p	up
		IFNGR2	interferon gamma receptor 2		hsa-miR-1299	up
		IL1RAP	interleukin 1 receptor accessory protein		hsa-miR-200a-5p	up
		LIFR	LIF receptor alpha		hsa-miR-27b-3p	down
		TGFBR2	transforming growth factor beta receptor 2		hsa-miR-23b-3p, hsa-miR-23a-3p	down
Focal adhesion – Homo sapiens (human)	KEGG	ITGA1	integrin subunit alpha 1	Downregulated genes	hsa-miR-429	up
		JUN	Jun proto-oncogene, AP-1 transcription factor subunit		hsa-miR-429	up
		PIK3R3	phosphoinositide-3-kinase regulatory subunit 3		hsa-miR-6081	down
Hemostasis	Reactome	ITGA1	integrin subunit alpha 1	Downregulated genes	hsa-miR-429	up
		DOCK4	dedicator of cytokinesis 4		hsa-miR-200a-3p	up
		P2RY1	purinergic receptor P2Y1		hsa-miR-200a-3p	up
		PIK3R3	phosphoinositide-3-kinase regulatory subunit 3		hsa-miR-6081	down
		PRKACB	protein kinase cAMP-activated catalytic subunit beta		hsa-miR-200a-3p, hsa-miR-429	up
Dilated cardiomyopathy – Homo sapiens (human)	KEGG	ITGA1	integrin subunit alpha 1	Downregulated genes	hsa-miR-429	up
		PRKACB	protein kinase cAMP-activated catalytic subunit beta		hsa-miR-200a-3p, hsa-miR-429	up
Signal transduction	Reactome	TGFBR2	transforming growth factor beta receptor 2	Downregulated genes	hsa-miR-23b-3p, hsa-miR-23a-3p	down
		JUN	Jun proto-oncogene, AP-1 transcription factor subunit		hsa-miR-429	up
		P2RY1	purinergic receptor P2Y1		hsa-miR-200a-3p	up
		PIK3R3	phosphoinositide-3-kinase regulatory subunit 3		hsa-miR-6081	down
		PRKACB	protein kinase cAMP-activated catalytic subunit beta		hsa-miR-200a-3p, hsa-miR-429	up
		ARHGAP20	Rho GTPase activating protein 20		hsa-miR-23b-3p, hsa-miR-23a-3p	down
		CLIP1	CAP-Gly domain containing linker protein 1		hsa-miR-429	up
		DLC1	DLC1 Rho GTPase activating protein		hsa-miR-200a-3p, hsa-miR-429	up
		E2F3	E2F transcription factor 3		hsa-miR-200a-3p	down
		EDNRB	endothelin receptor type B		hsa-miR-6728-5p	up
		FMNL2	formin like 2		hsa-miR-548i	up
		FZD7	frizzled class receptor 7		hsa-miR-548i	up
		GPR161	G protein-coupled receptor 161		hsa-miR-1299	up
		HDAC9	histone deacetylase 9		hsa-miR-429	up
		HHIP	hedgehog interacting protein		hsa-miR-1299	up
		PDE4B	phosphodiesterase 4B		hsa-miR-23b-3p, hsa-miR-23a-3p	down
		PTGER4	prostaglandin E receptor 4		hsa-miR-23b-3p, hsa-miR-23a-3p	down
		STAT3	signal transducer and activator of transcription 3		hsa-miR-1299	up
		SYDE1	synapse defective Rho GTPase homolog 1		hsa-miR-429	up
		TNFAIP3	TNF alpha induced protein 3		hsa-miR-200a-3p, hsa-miR-23b-3p, hsa-miR-23a-3p	down/up
		WIPF1	WAS/WASL interacting protein family member 1		hsa-miR-429	up
Assembly of collagen fibrils and other multimeric structures	Reactome	LOX	lysyl oxidase	Downregulated genes	hsa-miR-6728-3p, hsa-miR-429	up
		LOXL3	lysyl oxidase like 3		hsa-miR-200a-3p	up
Hypertrophic cardiomyopathy (HCM) – Homo sapiens (human)	KEGG	ITGA1	integrin subunit alpha 1	Downregulated genes	hsa-miR-429	up
Proteoglycans in cancer – Homo sapiens (human)	KEGG	PIK3R3	phosphoinositide-3-kinase regulatory subunit 3	Downregulated genes	hsa-miR-6081	down
		PRKACB	protein kinase cAMP-activated catalytic subunit beta		hsa-miR-200a-3p, hsa-miR-429	up
		FZD7	frizzled class receptor 7		hsa-miR-548i	up
		STAT3	signal transducer and activator of transcription 3		hsa-miR-1299	up
		MSN	moesin		hsa-miR-429	up
Hippo signaling pathway – Homo sapiens (human)	KEGG	TGFBR2	transforming growth factor beta receptor 2	Downregulated genes	hsa-miR-23b-3p, hsa-miR-23a-3p	down
		FZD7	frizzled class receptor 7		hsa-miR-548i	up
ECM–receptor interaction – Homo sapiens (human)	KEGG	ITGA1	integrin subunit alpha 1	Downregulated genes	hsa-miR-429	up
