# Supplementary material for: Differentially expressed microRNAs targeting genes in key pathways in keratoconus
Source: Front Genet. 2024 Feb 26;15:1301676. doi: 10.3389/fgene.2024.1301676 (PMC10925626; doi:10.3389/fgene.2024.1301676)
Supplement: Supplementary file 4 [file Table1.XLSX]

## Sheet: Arkusz1
Supplementary Table S1. List of pre-miRNAs expressed (A. Upregulated miRNAs precursors, and B. Downregulated miRNAs precursors) in KTCN corneas and non-KTCN corneas
Gene	logFC	Mean expression in KTCN corneas	Mean expression in non-KTCN corneas	t	p-value	FDR	B	Gene	Locus
A. Upregulated pre-miRNAs
ENSG00000207695	1.524915002	559.43	241.61	5.175506948	3.78E-06	4.45E-05	4.195567523	MIR184	15:79209788-79209871(+)
ENSG00000221737	1.220920056	20.23	7.76	3.9944508	0.0002064554	0.001130595	0.5996607763	MIR548I1	3:125790404-125790552(-)
ENSG00000207607	1.219522538	44.86	17.06	4.440172141	4.76E-05	0.0003415333	1.823341837	MIR200A	1:1167863-1167952(+)
ENSG00000274258	1.151671054	48.12	23.15	4.615968986	2.63E-05	0.0002103391	2.397280511	MIR6728	1:8866502-8866590(-)
ENSG00000207730	0.7994954691	33.81	15.55	2.397987346	0.0201393112	0.0500341303	-3.274669644	MIR200B	1:1167104-1167198(+)
ENSG00000198976	0.7403651979	66.35	34.65	3.610948695	0.0006903088	0.003090009	-0.4760925819	MIR429	1:1169005-1169087(+)
ENSG00000275377	0.7161248874	219.26	123.94	3.448252867	0.0011316705	0.0046472399	-1.102195175	MIR1299	9:40929010-40929092(-)
ENSG00000221203	0.6932490817	71.71	47.07	2.479351349	0.0164677687	0.0424510284	-3.329756565	MIR1262	1:68183518-68183610(-)
ENSG00000283172	0.6642219887	57.68	33.61	0.7375062788	0.4641554479	0.5861833058	-5.495258469	MIR548D1	8:123348034-123348130(-)
ENSG00000221650	0.4559164311	123.56	86.52	2.51077822	0.0152198192	0.0397619831	-3.361274144	MIR1267	13:107531171-107531248(-)
ENSG00000263597	0.4486998546	32.21	21.39	2.845966297	0.0063376679	0.019383631	-2.461767793	MIR3936	5:132365490-132365599(-)
ENSG00000275036	0.4210564093	49.57	35.31	2.190425185	0.0330362775	0.0748657159	-3.859213466	MIR8086	10:28289258-28289350(-)
ENSG00000207606	0.4148135939	102.22	77.81	2.121859581	0.0386713724	0.0851685985	-4.185961176	MIR554	1:151545796-151545891(+)
ENSG00000207650	0.3394096069	73.18	55.00	1.760087596	0.0843201494	0.1594382333	-4.770075665	MIR570	3:195699401-195699497(+)
ENSG00000207721	0.3372695872	72.26	53.65	1.142443072	0.2585437656	0.3789676555	-5.476957103	MIR186	1:71067631-71067716(-)
ENSG00000216191	0.2960774437	110.63	86.87	1.223762115	0.2266011812	0.3430162323	-5.621886996	MIR8485	2:50696172-50696262(-)
ENSG00000266016	0.2559852515	149.22	131.92	0.7751223808	0.4418054251	0.5654752272	-6.113673561	MIR548C	12:64622509-64622605(-)
ENSG00000216058	0.2046243369	65.34	56.99	1.157728761	0.2523060505	0.3721007114	-5.532693533	MIR944	3:189829922-189830009(+)
ENSG00000199133	0.1937011448	55.46	47.19	1.082194335	0.2841981141	0.4067750868	-5.555562223	MIRLET7D	9:94178834-94178920(+)
ENSG00000275373	0.1704329318	47.62	41.25	0.8895080606	0.3778587524	0.5043014584	-5.680932125	MIR6124	11:12163683-12163767(+)
ENSG00000221466	0.1617234902	57.65	44.79	1.018390254	0.3132442102	0.4384660196	-5.653320638	MIR548AJ2	X:38023895-38023986(-)
ENSG00000221520	0.1576746993	87.86	73.33	0.9988277522	0.322539614	0.4480492458	-5.765637162	MIR1285-1	7:92204015-92204098(-)
ENSG00000207561	0.1569540425	39.26	34.79	1.16783471	0.2482417929	0.3675942786	-5.450119522	MIR635	17:68424451-68424548(-)
ENSG00000264483	0.1372094748	27.91	24.98	0.4146091534	0.6801468672	0.7715834844	-5.758355562	MIR5008	1:227941590-227941683(-)
ENSG00000221545	0.1347927677	222.88	187.40	1.005818805	0.3191966606	0.444618632	-5.906701509	MIR1255B2	1:167998660-167998726(+)
ENSG00000265005	0.1197412944	64.21	54.69	0.7038349681	0.4846999915	0.604749525	-5.862081256	MIR548W	16:26025237-26025310(+)
ENSG00000212027	0.1173996591	293.86	248.45	0.7186313097	0.4756100673	0.5969927593	-6.200286966	MIR374B	X:74218547-74218618(-)
ENSG00000207595	0.1141769781	37.94	32.98	0.6445412311	0.5220799546	0.6383323818	-5.970818267	MIR181A2	9:124692442-124692551(+)
ENSG00000221753	0.0989653831	82.89	76.72	0.3916636066	0.6969197725	0.7842558854	-6.230732487	MIR1273A	8:100023982-100024084(-)
ENSG00000265520	0.0856159301	48.36	41.82	0.446915928	0.656806174	0.7532248167	-5.959803383	MIR548V	8:17681578-17681657(-)
ENSG00000207688	0.0423329724	139.27	122.93	0.3043849364	0.7620589634	0.8335078669	-6.36159622	MIR548D2	17:67471489-67471585(+)
ENSG00000202566	0.0119271592	221.23	197.57	0.0614435639	0.9512433566	0.9692078452	-6.442980308	MIR421	X:74218377-74218461(-)
ENSG00000264810	0.0069775369	33.73	31.95	0.0370495261	0.9705884934	0.9813248469	-6.051722851	MIR4441	2:239085827-239085926(-)
B. Downregulated pre-miRNAs
ENSG00000207704	-1.052014952	57.34	59.06	-1.080618273	0.284892238	0.4074143423	-5.216125559	MIR548AA1	8:123348034-123348130(+)
ENSG00000274115	-0.9427714451	34.94	62.97	-4.436531303	4.82E-05	0.0003445655	1.906261729	MIR6081	9:95065350-95065446(+)
ENSG00000207864	-0.6993337694	72.70	114.82	-4.268661976	8.44E-05	0.000541185	1.331903385	MIR27B	9:95085445-95085541(+)
ENSG00000207563	-0.6265292897	25.68	41.18	-3.366533084	0.0014443117	0.005673579	-1.137589324	MIR23B	9:95085208-95085304(+)
ENSG00000207980	-0.5997397439	60.31	84.10	-3.199350375	0.0023564084	0.0085634309	-1.623811926	MIR23A	19:13836587-13836659(-)
ENSG00000264678	-0.48220245	30.76	46.81	-2.258896847	0.0281437318	0.0657733925	-3.696558281	MIR3140	4:152489327-152489416(-)
ENSG00000283206	-0.4275004622	36.22	48.63	-1.427447233	0.1594755919	0.2622237756	-4.993861748	MIR941-1	20:63919449-63919520(+)
ENSG00000264480	-0.2777016244	54.88	62.41	-1.488094562	0.1428127168	0.2417576852	-5.055460906	MIR4714	15:98784426-98784502(+)
ENSG00000207622	-0.0815331696	54.79	53.87	-0.3041564652	0.7622320217	0.8336089461	-6.148393748	MIR619	12:108836908-108837006(-)
ENSG00000264049	-0.0789359688	56.30	43.75	-0.3948760572	0.6945620741	0.78219841	-6.016250752	MIR4737	17:60043025-60043105(-)
ENSG00000211997	-0.0458021249	43.04	39.52	-0.2100149011	0.8344831657	0.8870369888	-6.028231627	MIR708	11:79402022-79402109(-)
ENSG00000207697	-0.0444877154	36.64	36.59	-0.2688956784	0.7890822957	0.8535528448	-6.064859665	MIR573	4:24520192-24520290(-)
ENSG00000266017	-0.0337773716	69.06	71.97	-0.1395186692	0.8895834921	0.9267975607	-6.16007853	MIR4477B	9:63819574-63819654(+)
ENSG00000277942	-0.0045752731	110.06	100.24	-0.027209087	0.9783979368	0.9861468158	-6.308334649	MIR8075	13:113262920-113262999(+)
